# Supplementary material for: White and brown adipose tissue share a convergent fibro-adipogenic progenitor population
Source: EMBO Rep. 2025 Oct 8;26(22):5612–36. doi: 10.1038/s44319-025-00591-6 (PMC12635263; doi:10.1038/s44319-025-00591-6)
Supplement: Supplementary file 11 — Source data Fig. 4 [file 44319_2025_591_MOESM11_ESM.zip › Figure 4 source data/4A/wat_bat_depot.csv]

	x
AAACCCACAGAGCCCT-1_1	White Preadipocytes
AAACCCACAGTCAGTT-1_1	White Preadipocytes
AAACCCAGTATGACAA-1_1	White Preadipocytes
AAACGAAAGCGCAATG-1_1	White Preadipocytes
AAACGAACACATGGTT-1_1	White Preadipocytes
AAACGAAGTGCGAGTA-1_1	White Preadipocytes
AAACGAATCCTGTTGC-1_1	White Preadipocytes
AAACGCTAGCAGTACG-1_1	White Preadipocytes
AAACGCTAGTCTCCTC-1_1	White Preadipocytes
AAACGCTAGTTGTACC-1_1	White Preadipocytes
AAACGCTGTAAGACCG-1_1	White Preadipocytes
AAACGCTGTCGATTCA-1_1	White Preadipocytes
AAACGCTTCACTGTCC-1_1	White Preadipocytes
AAACGCTTCTAGACCA-1_1	White Preadipocytes
AAACGCTTCTTGCGCT-1_1	White Preadipocytes
AAAGAACCAGCTTTGA-1_1	White Preadipocytes
AAAGAACGTTCGGTCG-1_1	White Preadipocytes
AAAGAACTCTCTCTAA-1_1	White Preadipocytes
AAAGGATCATTGTGCA-1_1	White Preadipocytes
AAAGGATGTAGACACG-1_1	White Preadipocytes
AAAGGATGTTGCCGAC-1_1	White Preadipocytes
AAAGGGCAGAAGATCT-1_1	White Preadipocytes
AAAGGGCCAAAGCACG-1_1	White Preadipocytes
AAAGGGCGTTTGGGTT-1_1	White Preadipocytes
AAAGGTACACTACTTT-1_1	White Preadipocytes
AAAGGTACAGACAAGC-1_1	White Preadipocytes
AAAGGTAGTATGCGTT-1_1	White Preadipocytes
AAAGGTAGTATTTCTC-1_1	White Preadipocytes
AAAGGTAGTCTGTGGC-1_1	White Preadipocytes
AAAGGTATCGGTGTTA-1_1	White Preadipocytes
AAAGTCCTCCGCGATG-1_1	White Preadipocytes
AAAGTGAAGCGTTCAT-1_1	White Preadipocytes
AAAGTGAAGTGGTGGT-1_1	White Preadipocytes
AAAGTGAGTCTTGTCC-1_1	White Preadipocytes
AAATGGACAAGCAGGT-1_1	White Preadipocytes
AAATGGACAATACCTG-1_1	White Preadipocytes
AAATGGACACGTGAGA-1_1	White Preadipocytes
AAATGGACACTCATAG-1_1	White Preadipocytes
AAATGGAGTACTGCGC-1_1	White Preadipocytes
AAATGGAGTAGGAAAG-1_1	White Preadipocytes
AACAAAGCAGGTATGG-1_1	White Preadipocytes
AACAAAGCATAGAGGC-1_1	White Preadipocytes
AACAAAGGTCCCTGTT-1_1	White Preadipocytes
AACAAAGGTGCATTAC-1_1	White Preadipocytes
AACAAAGGTGCGGTAA-1_1	White Preadipocytes
AACAAAGGTGGTTTGT-1_1	White Preadipocytes
AACAACCAGCAGTCTT-1_1	White Preadipocytes
AACAACCAGGAGAATG-1_1	White Preadipocytes
AACAACCAGTCATGAA-1_1	White Preadipocytes
AACAACCCACGGCACT-1_1	White Preadipocytes
AACAACCCAGAGAATT-1_1	White Preadipocytes
AACAACCCAGCGGTCT-1_1	White Preadipocytes
AACAACCGTAGACGTG-1_1	White Preadipocytes
AACAACCGTTTGATCG-1_1	White Preadipocytes
AACAAGACAACTGATC-1_1	White Preadipocytes
AACAAGACACGACAGA-1_1	White Preadipocytes
AACACACAGTCAGAGC-1_1	White Preadipocytes
AACACACCAAAGGGTC-1_1	White Preadipocytes
AACACACCAAGAGTTA-1_1	White Preadipocytes
AACACACTCGATGCTA-1_1	White Preadipocytes
AACAGGGAGACGACGT-1_1	White Preadipocytes
AACAGGGAGGATCACG-1_1	White Preadipocytes
AACAGGGAGTTCGCAT-1_1	White Preadipocytes
AACAGGGGTGGTGATG-1_1	White Preadipocytes
AACAGGGTCTGTAACG-1_1	White Preadipocytes
AACCACAGTCAACATC-1_1	White Preadipocytes
AACCACAGTGTGTGTT-1_1	White Preadipocytes
AACCACATCACAAGGG-1_1	White Preadipocytes
AACCACATCAGGACAG-1_1	White Preadipocytes
AACCATGAGTGGAATT-1_1	White Preadipocytes
AACCATGGTACACGCC-1_1	White Preadipocytes
AACCATGTCGTCGGGT-1_1	White Preadipocytes
AACCCAAAGCAATTAG-1_1	White Preadipocytes
AACCCAAAGCAATTCC-1_1	White Preadipocytes
AACCCAAAGTCGAATA-1_1	White Preadipocytes
AACCCAACACACCTAA-1_1	White Preadipocytes
AACCCAACAGCTACAT-1_1	White Preadipocytes
AACCCAACATCATGAC-1_1	White Preadipocytes
AACCCAAGTGATTGGG-1_1	White Preadipocytes
AACCTGAAGATCACTC-1_1	White Preadipocytes
AACCTGAAGTGTTGAA-1_1	White Preadipocytes
AACCTGACATCGCCTT-1_1	White Preadipocytes
AACCTGAGTACAGGTG-1_1	White Preadipocytes
AACCTGAGTTGAAGTA-1_1	White Preadipocytes
AACCTGAGTTGACTAC-1_1	White Preadipocytes
AACCTGATCAAATGCC-1_1	White Preadipocytes
AACCTTTCAAAGCAAT-1_1	White Preadipocytes
AACCTTTCACTTTATC-1_1	White Preadipocytes
AACCTTTGTCTAGATC-1_1	White Preadipocytes
AACGAAAAGTAGAGTT-1_1	White Preadipocytes
AACGAAAGTAGTGCGA-1_1	White Preadipocytes
AACGAAATCGTGTGAT-1_1	White Preadipocytes
AACGAAATCTAGTCAG-1_1	White Preadipocytes
AACGGGAAGAACTCCT-1_1	White Preadipocytes
AACGGGAAGCTGACAG-1_1	White Preadipocytes
AACGGGAAGGCATCTT-1_1	White Preadipocytes
AACGGGAAGTAGCTCT-1_1	White Preadipocytes
AACGGGAAGTGACCTT-1_1	White Preadipocytes
AACGGGACACCTGAAT-1_1	White Preadipocytes
AACGGGACATGACGAG-1_1	White Preadipocytes
AACGGGATCGCTTGCT-1_1	White Preadipocytes
AACGTCAAGAGTCACG-1_1	White Preadipocytes
AACGTCAGTCAACACT-1_1	White Preadipocytes
AACGTCATCAACTGGT-1_1	White Preadipocytes
AACTTCTAGACATAAC-1_1	White Preadipocytes
AACTTCTAGACCTCCG-1_1	White Preadipocytes
AACTTCTGTAGTTCCA-1_1	White Preadipocytes
AACTTCTGTGTGAATA-1_1	White Preadipocytes
AACTTCTGTTACGTAC-1_1	White Preadipocytes
AACTTCTTCGTGTTCC-1_1	White Preadipocytes
AAGAACAAGTGAGTTA-1_1	White Preadipocytes
AAGACAAGTCTAGTGT-1_1	White Preadipocytes
AAGACAAGTGGTGATG-1_1	White Preadipocytes
AAGACAATCCGGGACT-1_1	White Preadipocytes
AAGACAATCTCTTCAA-1_1	White Preadipocytes
AAGACTCAGCGCCTCA-1_1	White Preadipocytes
AAGACTCTCAAGAGTA-1_1	White Preadipocytes
AAGATAGAGGAGTCTG-1_1	White Preadipocytes
AAGATAGAGGCACGAT-1_1	White Preadipocytes
AAGCATCAGGTAAACT-1_1	White Preadipocytes
AAGCATCCAAGCTACT-1_1	White Preadipocytes
AAGCATCCAATTGAGA-1_1	White Preadipocytes
AAGCATCCAGAGCTAG-1_1	White Preadipocytes
AAGCCATAGCATGCAG-1_1	White Preadipocytes
AAGCCATAGCCGATCC-1_1	White Preadipocytes
AAGCCATAGTCACACT-1_1	White Preadipocytes
AAGCCATCAATTCGTG-1_1	White Preadipocytes
AAGCCATGTTCGGTTA-1_1	White Preadipocytes
AAGCGAGAGCGTGCCT-1_1	White Preadipocytes
AAGCGAGCAAGATTGA-1_1	White Preadipocytes
AAGCGAGCACAGAGCA-1_1	White Preadipocytes
AAGCGAGCATAATCGC-1_1	White Preadipocytes
AAGCGAGGTTTAGTCG-1_1	White Preadipocytes
AAGCGTTGTAACTAAG-1_1	White Preadipocytes
AAGCGTTGTGTGGACA-1_1	White Preadipocytes
AAGCGTTTCAAACCCA-1_1	White Preadipocytes
AAGCGTTTCCTAGCCT-1_1	White Preadipocytes
AAGCGTTTCGTGCAGC-1_1	White Preadipocytes
AAGGAATAGAAGATCT-1_1	White Preadipocytes
AAGGAATAGACGCTCC-1_1	White Preadipocytes
AAGGAATAGCTGACAG-1_1	White Preadipocytes
AAGGAATAGGCTTAGG-1_1	White Preadipocytes
AAGGAATAGTTAACAG-1_1	White Preadipocytes
AAGGAATAGTTTGGCT-1_1	White Preadipocytes
AAGGAATGTTTCTATC-1_1	White Preadipocytes
AAGGAATTCATCTATC-1_1	White Preadipocytes
AAGGAATTCGCTATTT-1_1	White Preadipocytes
AAGGTAAAGACATACA-1_1	White Preadipocytes
AAGGTAAAGTAGCATA-1_1	White Preadipocytes
AAGGTAACACGCTTAA-1_1	White Preadipocytes
AAGGTAAGTCGAACAG-1_1	White Preadipocytes
AAGTACCAGGTACAGC-1_1	White Preadipocytes
AAGTACCCAGGTTCGC-1_1	White Preadipocytes
AAGTACCGTCCTCATC-1_1	White Preadipocytes
AAGTCGTTCACTCTTA-1_1	White Preadipocytes
AAGTCGTTCAGTGTTG-1_1	White Preadipocytes
AAGTCGTTCATACGGT-1_1	White Preadipocytes
AAGTGAAAGAAGAACG-1_1	White Preadipocytes
AAGTGAAAGAGTTGTA-1_1	White Preadipocytes
AAGTGAAAGTAGCAAT-1_1	White Preadipocytes
AAGTGAACAGAGGAAA-1_1	White Preadipocytes
AAGTGAAGTACCACGC-1_1	White Preadipocytes
AAGTTCGAGCTAGATA-1_1	White Preadipocytes
AAGTTCGCAAGCTGTT-1_1	White Preadipocytes
AAGTTCGCAATTGGTC-1_1	White Preadipocytes
AAGTTCGCACCCTAAA-1_1	White Preadipocytes
AAGTTCGGTGGCCACT-1_1	White Preadipocytes
AATAGAGCATTCTTCA-1_1	White Preadipocytes
AATAGAGGTACAGAAT-1_1	White Preadipocytes
AATAGAGTCGTTCCCA-1_1	White Preadipocytes
AATAGAGTCTTCGGAA-1_1	White Preadipocytes
AATCACGCAACCGACC-1_1	White Preadipocytes
AATCACGGTGGATCAG-1_1	White Preadipocytes
AATCACGGTTCAAGTC-1_1	White Preadipocytes
AATCGACCACCGTGCA-1_1	White Preadipocytes
AATCGACGTAGTTACC-1_1	White Preadipocytes
AATCGACTCCGCTAGG-1_1	White Preadipocytes
AATCGTGCACACCTGG-1_1	White Preadipocytes
AATCGTGCACGTACAT-1_1	White Preadipocytes
AATCGTGGTGTCCTAA-1_1	White Preadipocytes
AATCGTGGTTTGAACC-1_1	White Preadipocytes
AATGAAGCAATTGTGC-1_1	White Preadipocytes
AATGACCAGTTGTCAC-1_1	White Preadipocytes
AATGACCCAAAGGCAC-1_1	White Preadipocytes
AATGACCCATGCCATA-1_1	White Preadipocytes
AATGACCGTACTGCGC-1_1	White Preadipocytes
AATGACCGTAGCACAG-1_1	White Preadipocytes
AATGACCGTCGTTGCG-1_1	White Preadipocytes
AATGACCGTTCTTGCC-1_1	White Preadipocytes
AATGCCAAGAAGAACG-1_1	White Preadipocytes
AATGCCAAGAGGGTCT-1_1	White Preadipocytes
AATGCCAAGCACTTTG-1_1	White Preadipocytes
AATGCCAAGTTCAACC-1_1	White Preadipocytes
AATGCCAGTGGTGATG-1_1	White Preadipocytes
AATGCCATCCATTGCC-1_1	White Preadipocytes
AATGGAAAGCTTCATG-1_1	White Preadipocytes
AATGGAAAGGGATCAC-1_1	White Preadipocytes
AATGGAACACGCTTAA-1_1	White Preadipocytes
AATGGAACAGGTCCCA-1_1	White Preadipocytes
AATGGCTAGGCTCCCA-1_1	White Preadipocytes
AATGGCTCAGGATTCT-1_1	White Preadipocytes
AATGGCTGTAGACGGT-1_1	White Preadipocytes
AATGGCTGTATGATCC-1_1	White Preadipocytes
AATGGCTTCGTCACCT-1_1	White Preadipocytes
AATTCCTAGTCAACAA-1_1	White Preadipocytes
AATTCCTCAACGGCTC-1_1	White Preadipocytes
AATTCCTCAGTACTAC-1_1	White Preadipocytes
AATTCCTGTTGTTGCA-1_1	White Preadipocytes
AATTCCTTCAAATGCC-1_1	White Preadipocytes
AATTCCTTCCGTGTCT-1_1	White Preadipocytes
AATTTCCAGAGTGTGC-1_1	White Preadipocytes
AATTTCCTCTGCCCTA-1_1	White Preadipocytes
ACAAAGAAGCTGAAAT-1_1	White Preadipocytes
ACAAAGAGTGGCGCTT-1_1	White Preadipocytes
ACAAAGAGTTCTCTCG-1_1	White Preadipocytes
ACAACCAAGGTCGTGA-1_1	White Preadipocytes
ACAACCAGTCTTCAAG-1_1	White Preadipocytes
ACAACCAGTGCCTGAC-1_1	White Preadipocytes
ACAAGCTCACAGAAGC-1_1	White Preadipocytes
ACAAGCTCAGTCAGTT-1_1	White Preadipocytes
ACAAGCTTCCATTCGC-1_1	White Preadipocytes
ACAAGCTTCGAGGCAA-1_1	White Preadipocytes
ACACAGTAGCGTACAG-1_1	White Preadipocytes
ACACAGTAGCGTGAAC-1_1	White Preadipocytes
ACACAGTGTAGAATAC-1_1	White Preadipocytes
ACACAGTTCGCTTAAG-1_1	White Preadipocytes
ACACCAAAGATCCAAA-1_1	White Preadipocytes
ACACCAACAGAGCCCT-1_1	White Preadipocytes
ACACCAATCATTGCTT-1_1	White Preadipocytes
ACACGCGGTCTCTCTG-1_1	White Preadipocytes
ACACGCGGTGGACTGA-1_1	White Preadipocytes
ACACGCGGTTCGGTTA-1_1	White Preadipocytes
ACACTGACAACTCGTA-1_1	White Preadipocytes
ACACTGACAGATCCTA-1_1	White Preadipocytes
ACACTGAGTTCTAACG-1_1	White Preadipocytes
ACAGAAAAGGACATCG-1_1	White Preadipocytes
ACAGAAACAGAATGTA-1_1	White Preadipocytes
ACAGAAACATACCACA-1_1	White Preadipocytes
ACAGAAATCAACTCTT-1_1	White Preadipocytes
ACAGAAATCAAGAGGC-1_1	White Preadipocytes
ACAGCCGAGGGTGGGA-1_1	White Preadipocytes
ACAGCCGAGTCACTAC-1_1	White Preadipocytes
ACAGCCGAGTCGCCCA-1_1	White Preadipocytes
ACAGCCGCATACACCA-1_1	White Preadipocytes
ACAGCCGGTACTAGCT-1_1	White Preadipocytes
ACAGCCGTCCTACGAA-1_1	White Preadipocytes
ACAGGGACAGGCAATG-1_1	White Preadipocytes
ACAGGGACAGTCCCGA-1_1	White Preadipocytes
ACAGGGATCAATGTCG-1_1	White Preadipocytes
ACAGGGATCCTGTTAT-1_1	White Preadipocytes
ACAGGGATCGCCTAGG-1_1	White Preadipocytes
ACATCCCCAATCAAGA-1_1	White Preadipocytes
ACATCCCCATCGATCA-1_1	White Preadipocytes
ACATCCCGTAACAGTA-1_1	White Preadipocytes
ACATCCCGTCGTTTCC-1_1	White Preadipocytes
ACATCGACAGCGGTCT-1_1	White Preadipocytes
ACATCGACATCTAACG-1_1	White Preadipocytes
ACATCGAGTCAGCTTA-1_1	White Preadipocytes
ACATCGATCGAGTCTA-1_1	White Preadipocytes
ACATCGATCGCCCAGA-1_1	White Preadipocytes
ACATGCACACGCAGTC-1_1	White Preadipocytes
ACATGCACATCAGTCA-1_1	White Preadipocytes
ACATGCAGTAACGTTC-1_1	White Preadipocytes
ACATGCAGTCGCTTGG-1_1	White Preadipocytes
ACATGCATCTGATTCT-1_1	White Preadipocytes
ACATTTCGTAGTCACT-1_1	White Preadipocytes
ACATTTCGTCAGGCAA-1_1	White Preadipocytes
ACATTTCGTGGTAATA-1_1	White Preadipocytes
ACATTTCGTGGTCAAG-1_1	White Preadipocytes
ACATTTCGTTGCATGT-1_1	White Preadipocytes
ACATTTCTCAAGCCGC-1_1	White Preadipocytes
ACCAAACGTAGCGATG-1_1	White Preadipocytes
ACCAAACGTGGTAACG-1_1	White Preadipocytes
ACCAAACTCCATTTCA-1_1	White Preadipocytes
ACCAAACTCCGAGATT-1_1	White Preadipocytes
ACCAAACTCGCCACTT-1_1	White Preadipocytes
ACCAACAAGGTATTGA-1_1	White Preadipocytes
ACCAACATCATCGACA-1_1	White Preadipocytes
ACCAACATCTTTGCAT-1_1	White Preadipocytes
ACCACAAAGTATTAGG-1_1	White Preadipocytes
ACCACAAAGTGTTCAC-1_1	White Preadipocytes
ACCACAACACAGGATG-1_1	White Preadipocytes
ACCACAACATATTCGG-1_1	White Preadipocytes
ACCACAACATGGGATG-1_1	White Preadipocytes
ACCACAAGTGTTATCG-1_1	White Preadipocytes
ACCACAAGTTAAGCAA-1_1	White Preadipocytes
ACCATTTCACTGATTG-1_1	White Preadipocytes
ACCATTTCATGTGCTA-1_1	White Preadipocytes
ACCATTTGTCCTGTCT-1_1	White Preadipocytes
ACCCAAAAGAAAGTCT-1_1	White Preadipocytes
ACCCAAAAGAGAGGTA-1_1	White Preadipocytes
ACCCAAACAGTTTCGA-1_1	White Preadipocytes
ACCCAAAGTACTGCCG-1_1	White Preadipocytes
ACCCAAATCCATCGTC-1_1	White Preadipocytes
ACCCTCACAAGTGCAG-1_1	White Preadipocytes
ACCCTTGGTACTAAGA-1_1	White Preadipocytes
ACCCTTGTCAAGATAG-1_1	White Preadipocytes
ACCCTTGTCAGATTGC-1_1	White Preadipocytes
ACCCTTGTCTGTAACG-1_1	White Preadipocytes
ACCGTTCAGGCGACAT-1_1	White Preadipocytes
ACCGTTCAGTGGTCAG-1_1	White Preadipocytes
ACCGTTCCACCATATG-1_1	White Preadipocytes
ACCGTTCTCACCTTGC-1_1	White Preadipocytes
ACCTACCAGAGTCCGA-1_1	White Preadipocytes
ACCTACCAGCATGCAG-1_1	White Preadipocytes
ACCTACCAGGTCACTT-1_1	White Preadipocytes
ACCTACCCAGAACTCT-1_1	White Preadipocytes
ACCTACCTCTGCGGAC-1_1	White Preadipocytes
ACCTGAAGTCTAATCG-1_1	White Preadipocytes
ACCTGAAGTGTCCGTG-1_1	White Preadipocytes
ACGATCAAGCCGAATG-1_1	White Preadipocytes
ACGATCAAGTTCCTGA-1_1	White Preadipocytes
ACGATCACAGGTTCAT-1_1	White Preadipocytes
ACGATCATCAAATGCC-1_1	White Preadipocytes
ACGATCATCACCCATC-1_1	White Preadipocytes
ACGATCATCTAAGCCA-1_1	White Preadipocytes
ACGATCATCTCGCTCA-1_1	White Preadipocytes
ACGATCATCTCTATAC-1_1	White Preadipocytes
ACGATGTCACGCTGTG-1_1	White Preadipocytes
ACGATGTTCAGGTAAA-1_1	White Preadipocytes
ACGATGTTCCGCGATG-1_1	White Preadipocytes
ACGCACGAGCGCACAA-1_1	White Preadipocytes
ACGCACGCAACTAGAA-1_1	White Preadipocytes
ACGCACGGTGTGAATA-1_1	White Preadipocytes
ACGCACGTCAACCGAT-1_1	White Preadipocytes
ACGCACGTCAATCTCT-1_1	White Preadipocytes
ACGGAAGAGTGATAAC-1_1	White Preadipocytes
ACGGAAGCATCTATCT-1_1	White Preadipocytes
ACGGAAGGTGGTCTAT-1_1	White Preadipocytes
ACGGAAGGTTGCTCGG-1_1	White Preadipocytes
ACGGAAGGTTTCGCTC-1_1	White Preadipocytes
ACGGGTCCACAGTGTT-1_1	White Preadipocytes
ACGGGTCCACATATCG-1_1	White Preadipocytes
ACGGTCGCACTGCGTG-1_1	White Preadipocytes
ACGGTCGGTTAGCGGA-1_1	White Preadipocytes
ACGGTCGGTTTCGTTT-1_1	White Preadipocytes
ACGGTCGTCGCAGTTA-1_1	White Preadipocytes
ACGGTTAAGTCCTACA-1_1	White Preadipocytes
ACGGTTACACCTGCAG-1_1	White Preadipocytes
ACGGTTACACTACCGG-1_1	White Preadipocytes
ACGGTTATCACCTTGC-1_1	White Preadipocytes
ACGTAACGTACCGGCT-1_1	White Preadipocytes
ACGTAACGTCGTATTG-1_1	White Preadipocytes
ACGTAACGTTCGTAAC-1_1	White Preadipocytes
ACGTACACAAGCAGGT-1_1	White Preadipocytes
ACGTACAGTACCACGC-1_1	White Preadipocytes
ACGTACATCAGCAGAG-1_1	White Preadipocytes
ACGTACATCGGAGATG-1_1	White Preadipocytes
ACGTAGTCAAGGCGTA-1_1	White Preadipocytes
ACGTAGTGTAGCTTTG-1_1	White Preadipocytes
ACGTAGTGTAGTCCTA-1_1	White Preadipocytes
ACGTCCTAGGCGCTCT-1_1	White Preadipocytes
ACGTCCTAGTCATGCT-1_1	White Preadipocytes
ACGTCCTCACTGATTG-1_1	White Preadipocytes
ACGTCCTTCCGAGCTG-1_1	White Preadipocytes
ACGTCCTTCTTTCAGT-1_1	White Preadipocytes
ACGTTCCAGTGCCTCG-1_1	White Preadipocytes
ACGTTCCCACTAGTAC-1_1	White Preadipocytes
ACGTTCCGTGGGCTTC-1_1	White Preadipocytes
ACGTTCCTCATTGCCC-1_1	White Preadipocytes
ACGTTCCTCTCGTGGG-1_1	White Preadipocytes
ACGTTCCTCTTGCAAG-1_1	White Preadipocytes
ACTACGAAGGTTATAG-1_1	White Preadipocytes
ACTACGAGTCCGGACT-1_1	White Preadipocytes
ACTACGATCTTGCAAG-1_1	White Preadipocytes
ACTATCTAGTGCACTT-1_1	White Preadipocytes
ACTATCTCACAGCATT-1_1	White Preadipocytes
ACTATGGCAAGCTGTT-1_1	White Preadipocytes
ACTATGGCACCGTCTT-1_1	White Preadipocytes
ACTATGGCATGACGAG-1_1	White Preadipocytes
ACTATGGGTACCGTGC-1_1	White Preadipocytes
ACTATGGGTCCGAAGA-1_1	White Preadipocytes
ACTATGGGTCTCGCGA-1_1	White Preadipocytes
ACTATGGGTGAGCCAA-1_1	White Preadipocytes
ACTATGGGTGCAAGAC-1_1	White Preadipocytes
ACTATGGGTGGCACTC-1_1	White Preadipocytes
ACTATGGTCAAATGAG-1_1	White Preadipocytes
ACTATGGTCCAGGACC-1_1	White Preadipocytes
ACTATTCAGTGGCCTC-1_1	White Preadipocytes
ACTATTCCAGCGCTTG-1_1	White Preadipocytes
ACTATTCCATACTTTC-1_1	White Preadipocytes
ACTCCCAGTACTGAGG-1_1	White Preadipocytes
ACTCCCAGTATAGCTC-1_1	White Preadipocytes
ACTCCCAGTTGCCTAA-1_1	White Preadipocytes
ACTCCCATCTGCGGGT-1_1	White Preadipocytes
ACTCTCGCATAATCCG-1_1	White Preadipocytes
ACTCTCGGTGGAAATT-1_1	White Preadipocytes
ACTCTCGGTTCATCTT-1_1	White Preadipocytes
ACTGATGAGGCTCTCG-1_1	White Preadipocytes
ACTGATGCAAATGGCG-1_1	White Preadipocytes
ACTGATGCAGCTGTTA-1_1	White Preadipocytes
ACTGATGCATCGTCCT-1_1	White Preadipocytes
ACTGATGGTAGGCAAC-1_1	White Preadipocytes
ACTGATGGTAGTTAGA-1_1	White Preadipocytes
ACTGATGGTCAGTTTG-1_1	White Preadipocytes
ACTGATGGTGCCTGAC-1_1	White Preadipocytes
ACTGATGTCTTACGTT-1_1	White Preadipocytes
ACTGCAAAGTGGATTA-1_1	White Preadipocytes
ACTGCAACAGTAGATA-1_1	White Preadipocytes
ACTGCAAGTCCGACGT-1_1	White Preadipocytes
ACTGCAAGTGCCCAGT-1_1	White Preadipocytes
ACTGCAATCACGATCA-1_1	White Preadipocytes
ACTGCAATCTGAACGT-1_1	White Preadipocytes
ACTGTCCCAAAGCTAA-1_1	White Preadipocytes
ACTGTCCGTGGCTTAT-1_1	White Preadipocytes
ACTGTCCTCCATCTCG-1_1	White Preadipocytes
ACTGTGAAGGCGAAGG-1_1	White Preadipocytes
ACTGTGAAGGTTGTTC-1_1	White Preadipocytes
ACTGTGAAGTATCTGC-1_1	White Preadipocytes
ACTGTGATCACAGTGT-1_1	White Preadipocytes
ACTTAGGAGCTGACTT-1_1	White Preadipocytes
ACTTAGGAGGTAGCAC-1_1	White Preadipocytes
ACTTAGGAGTTAGTAG-1_1	White Preadipocytes
ACTTAGGCAACCACGC-1_1	White Preadipocytes
ACTTAGGCAACTGTGT-1_1	White Preadipocytes
ACTTAGGCATGTGCTA-1_1	White Preadipocytes
ACTTAGGTCAGGTAAA-1_1	White Preadipocytes
ACTTAGGTCTGAGCAT-1_1	White Preadipocytes
ACTTAGGTCTTTGGAG-1_1	White Preadipocytes
ACTTATCAGAAGTATC-1_1	White Preadipocytes
ACTTATCAGCGCTGCT-1_1	White Preadipocytes
ACTTATCAGGCTCACC-1_1	White Preadipocytes
ACTTATCGTCTAATCG-1_1	White Preadipocytes
ACTTATCTCACTTCTA-1_1	White Preadipocytes
ACTTATCTCCGAGATT-1_1	White Preadipocytes
ACTTATCTCTCATGCC-1_1	White Preadipocytes
ACTTCCGAGACCATAA-1_1	White Preadipocytes
ACTTCCGCAGGGCTTC-1_1	White Preadipocytes
ACTTCCGGTAAGTTAG-1_1	White Preadipocytes
ACTTCCGTCTGCCCTA-1_1	White Preadipocytes
ACTTCGCAGATTACCC-1_1	White Preadipocytes
ACTTCGCAGCGACATG-1_1	White Preadipocytes
ACTTCGCCAGCTGAGA-1_1	White Preadipocytes
ACTTCGCTCCACTGGG-1_1	White Preadipocytes
ACTTCGCTCCAGTACA-1_1	White Preadipocytes
ACTTCGCTCGTCACCT-1_1	White Preadipocytes
ACTTCGCTCTTTACAC-1_1	White Preadipocytes
ACTTTCAAGACGATAT-1_1	White Preadipocytes
ACTTTCAAGCATGATA-1_1	White Preadipocytes
ACTTTCAAGCCTCTTC-1_1	White Preadipocytes
ACTTTCAAGTGCAAAT-1_1	White Preadipocytes
ACTTTCACACTGCGAC-1_1	White Preadipocytes
ACTTTCAGTGGCTTAT-1_1	White Preadipocytes
ACTTTGTAGAGTCTTC-1_1	White Preadipocytes
ACTTTGTAGCTCCCTT-1_1	White Preadipocytes
ACTTTGTAGTGCTAGG-1_1	White Preadipocytes
ACTTTGTCAATCAGCT-1_1	White Preadipocytes
ACTTTGTCACAGCTGC-1_1	White Preadipocytes
ACTTTGTGTAGTCCTA-1_1	White Preadipocytes
ACTTTGTGTTACACTG-1_1	White Preadipocytes
ACTTTGTTCGTAGGGA-1_1	White Preadipocytes
AGAAATGCAAATGGCG-1_1	White Preadipocytes
AGAAATGGTAGATTGA-1_1	White Preadipocytes
AGAAATGGTGGCTGAA-1_1	White Preadipocytes
AGAAATGTCACCTTGC-1_1	White Preadipocytes
AGAACAAAGACATAAC-1_1	White Preadipocytes
AGAACAAAGTGCGTCC-1_1	White Preadipocytes
AGAACAATCCTATTTG-1_1	White Preadipocytes
AGAACCTCAAGGCCTC-1_1	White Preadipocytes
AGAACCTCAATGTTGC-1_1	White Preadipocytes
AGAACCTCAGACCAGA-1_1	White Preadipocytes
AGAACCTCATACGCAT-1_1	White Preadipocytes
AGAACCTGTACCGTCG-1_1	White Preadipocytes
AGAACCTGTATGAGGC-1_1	White Preadipocytes
AGAACCTTCATCACAG-1_1	White Preadipocytes
AGAAGCGAGATTCGAA-1_1	White Preadipocytes
AGAAGCGCAATTGCCA-1_1	White Preadipocytes
AGAAGCGCACGGTCTG-1_1	White Preadipocytes
AGAAGCGCAGACAAGC-1_1	White Preadipocytes
AGAAGCGCATGACGAG-1_1	White Preadipocytes
AGAAGCGGTAGAGTTA-1_1	White Preadipocytes
AGAAGCGTCTTCGGAA-1_1	White Preadipocytes
AGAAGTACAACAAAGT-1_1	White Preadipocytes
AGAAGTACAGGTGTGA-1_1	White Preadipocytes
AGAAGTACATTCTTCA-1_1	White Preadipocytes
AGACAAACAGATCCTA-1_1	White Preadipocytes
AGACAAACAGATGCGA-1_1	White Preadipocytes
AGACAAACAGGTAGTG-1_1	White Preadipocytes
AGACAAATCACTCCGT-1_1	White Preadipocytes
AGACAAATCTTTGCGC-1_1	White Preadipocytes
AGACACTCAATACCTG-1_1	White Preadipocytes
AGACACTTCAGACAAA-1_1	White Preadipocytes
AGACACTTCTCGTCAC-1_1	White Preadipocytes
AGACAGGAGACTTAAG-1_1	White Preadipocytes
AGACAGGCACATTCTT-1_1	White Preadipocytes
AGACAGGCATCTTTCA-1_1	White Preadipocytes
AGACAGGGTGAAAGTT-1_1	White Preadipocytes
AGACAGGGTGAGATCG-1_1	White Preadipocytes
AGACAGGTCACTAGCA-1_1	White Preadipocytes
AGACAGGTCCGCTTAC-1_1	White Preadipocytes
AGACAGGTCTATTGTC-1_1	White Preadipocytes
AGACCATCAGCGTAGA-1_1	White Preadipocytes
AGACCATCATGTGCCG-1_1	White Preadipocytes
AGACCCGAGGGACTGT-1_1	White Preadipocytes
AGACCCGCATGTACGT-1_1	White Preadipocytes
AGACCCGGTCTGTCAA-1_1	White Preadipocytes
AGACCCGGTGGGACAT-1_1	White Preadipocytes
AGACTCACACGACCTG-1_1	White Preadipocytes
AGACTCAGTAGTGTGG-1_1	White Preadipocytes
AGACTCATCGCTCCTA-1_1	White Preadipocytes
AGAGAATAGGTAAAGG-1_1	White Preadipocytes
AGAGAATAGTCCTGCG-1_1	White Preadipocytes
AGAGAATCAAGTGCAG-1_1	White Preadipocytes
AGAGAATCAGGAGGTT-1_1	White Preadipocytes
AGAGAATGTATTTCGG-1_1	White Preadipocytes
AGAGAATGTCAATCTG-1_1	White Preadipocytes
AGAGAATTCATGCCCT-1_1	White Preadipocytes
AGAGAGCAGAAGGTAG-1_1	White Preadipocytes
AGAGAGCAGCAGTAAT-1_1	White Preadipocytes
AGAGAGCAGCCTGGAA-1_1	White Preadipocytes
AGAGAGCAGGATCACG-1_1	White Preadipocytes
AGAGAGCCAAACGGCA-1_1	White Preadipocytes
AGAGAGCCAACCGGAA-1_1	White Preadipocytes
AGAGAGCGTAACATGA-1_1	White Preadipocytes
AGAGAGCGTCCGTACG-1_1	White Preadipocytes
AGAGAGCTCACGGGCT-1_1	White Preadipocytes
AGAGCAGAGAAGAACG-1_1	White Preadipocytes
AGAGCAGAGCTGTACT-1_1	White Preadipocytes
AGAGCAGAGGTTATAG-1_1	White Preadipocytes
AGAGCAGCAGCATTGT-1_1	White Preadipocytes
AGAGCAGCATCCTTCG-1_1	White Preadipocytes
AGAGCAGGTTCGGTCG-1_1	White Preadipocytes
AGAGCAGTCATGAGTC-1_1	White Preadipocytes
AGAGCAGTCGTCAAAC-1_1	White Preadipocytes
AGAGCCCCAAACCACT-1_1	White Preadipocytes
AGAGCCCCAGAAATCA-1_1	White Preadipocytes
AGAGCCCGTGAATTAG-1_1	White Preadipocytes
AGATAGAAGGATACCG-1_1	White Preadipocytes
AGATAGAGTAACAGTA-1_1	White Preadipocytes
AGATAGAGTAGATTGA-1_1	White Preadipocytes
AGATAGAGTAGTCGGA-1_1	White Preadipocytes
AGATAGAGTATCAGCT-1_1	White Preadipocytes
AGATAGAGTTGAGGAC-1_1	White Preadipocytes
AGATAGATCTCTGCTG-1_1	White Preadipocytes
AGATCCAAGACAGCGT-1_1	White Preadipocytes
AGATCCACACGTCGGT-1_1	White Preadipocytes
AGATCCACAGCAAGAC-1_1	White Preadipocytes
AGATCCAGTCATATGC-1_1	White Preadipocytes
AGATCCAGTGTGTACT-1_1	White Preadipocytes
AGATCCATCGGAAGGT-1_1	White Preadipocytes
AGATCCATCTTCGGAA-1_1	White Preadipocytes
AGATCGTAGGTTCCAT-1_1	White Preadipocytes
AGATCGTCATCCGATA-1_1	White Preadipocytes
AGATCGTCATGTGTCA-1_1	White Preadipocytes
AGATCGTGTAAGACCG-1_1	White Preadipocytes
AGATCGTGTATCATGC-1_1	White Preadipocytes
AGATCGTGTATTTCGG-1_1	White Preadipocytes
AGATGAAAGTCTGGAG-1_1	White Preadipocytes
AGATGAACATGACACT-1_1	White Preadipocytes
AGATGAAGTTTACTGG-1_1	White Preadipocytes
AGATGAATCACCTGGG-1_1	White Preadipocytes
AGATGAATCGACCAAT-1_1	White Preadipocytes
AGATGAATCGCAGAGA-1_1	White Preadipocytes
AGATGCTGTCAGGCAA-1_1	White Preadipocytes
AGATGCTGTTGCTGAT-1_1	White Preadipocytes
AGATGCTTCGGTCACG-1_1	White Preadipocytes
AGCATCAAGTTGTAGA-1_1	White Preadipocytes
AGCATCAGTCCAAAGG-1_1	White Preadipocytes
AGCATCAGTGATTCTG-1_1	White Preadipocytes
AGCATCATCATCTACT-1_1	White Preadipocytes
AGCATCATCCCGAGAC-1_1	White Preadipocytes
AGCATCATCGATACGT-1_1	White Preadipocytes
AGCCAATAGAATACAC-1_1	White Preadipocytes
AGCCAATAGGGCGAGA-1_1	White Preadipocytes
AGCCAATGTCCTGAAT-1_1	White Preadipocytes
AGCCAATTCTGGGAGA-1_1	White Preadipocytes
AGCCACGCATCGCTAA-1_1	White Preadipocytes
AGCCACGCATCTGGGC-1_1	White Preadipocytes
AGCCACGTCAACCTTT-1_1	White Preadipocytes
AGCCAGCCAACGTATC-1_1	White Preadipocytes
AGCGATTAGCTCGAAG-1_1	White Preadipocytes
AGCGATTAGGCAGGTT-1_1	White Preadipocytes
AGCGATTCAAGGTACG-1_1	White Preadipocytes
AGCGATTGTCACTACA-1_1	White Preadipocytes
AGCGCCAAGACCAGCA-1_1	White Preadipocytes
AGCGCCACAGCCTATA-1_1	White Preadipocytes
AGCGCCAGTAGCGTCC-1_1	White Preadipocytes
AGCGCCATCCACGTAA-1_1	White Preadipocytes
AGCGCCATCTCCATAT-1_1	White Preadipocytes
AGCGTATAGTCGAAAT-1_1	White Preadipocytes
AGCGTATTCTCCGCAT-1_1	White Preadipocytes
AGCTACACAACTGCTA-1_1	White Preadipocytes
AGCTACAGTACCTAAC-1_1	White Preadipocytes
AGCTACAGTGATAGAT-1_1	White Preadipocytes
AGCTACATCACTCGAA-1_1	White Preadipocytes
AGCTACATCGCAACAT-1_1	White Preadipocytes
AGCTACATCTTCTGGC-1_1	White Preadipocytes
AGCTCAAAGGTGCAGT-1_1	White Preadipocytes
AGCTCAACAGCGTGAA-1_1	White Preadipocytes
AGCTCAACATCGGAAG-1_1	White Preadipocytes
AGCTCAAGTATAGGGC-1_1	White Preadipocytes
AGCTCAAGTGCGCTCA-1_1	White Preadipocytes
AGCTCAAGTTGCCAAT-1_1	White Preadipocytes
AGCTTCCAGGCATCAG-1_1	White Preadipocytes
AGCTTCCAGGTGCCAA-1_1	White Preadipocytes
AGCTTCCAGTGAGTTA-1_1	White Preadipocytes
AGCTTCCGTGGCTCTG-1_1	White Preadipocytes
AGCTTCCGTTTACCTT-1_1	White Preadipocytes
AGCTTCCTCCACGTGG-1_1	White Preadipocytes
AGCTTCCTCCGGCTTT-1_1	White Preadipocytes
AGCTTCCTCGCAAGAG-1_1	White Preadipocytes
AGGAAATCACCGGCTA-1_1	White Preadipocytes
AGGAAATCACTTGTGA-1_1	White Preadipocytes
AGGAAATTCCAGTACA-1_1	White Preadipocytes
AGGAATAAGAGTCTTC-1_1	White Preadipocytes
AGGAATACAAGTTCGT-1_1	White Preadipocytes
AGGAATACAATCGTCA-1_1	White Preadipocytes
AGGAATACAGCACAGA-1_1	White Preadipocytes
AGGAATAGTTAGGGAC-1_1	White Preadipocytes
AGGAATATCATACGGT-1_1	White Preadipocytes
AGGAATATCGCGCCAA-1_1	White Preadipocytes
AGGAATATCTTGGTGA-1_1	White Preadipocytes
AGGACGACAATGACCT-1_1	White Preadipocytes
AGGACGAGTACACGTT-1_1	White Preadipocytes
AGGACGAGTGATACTC-1_1	White Preadipocytes
AGGACGATCCTATTGT-1_1	White Preadipocytes
AGGACGATCGTAGCTA-1_1	White Preadipocytes
AGGACTTAGTGGAAAG-1_1	White Preadipocytes
AGGACTTGTTTGTTCT-1_1	White Preadipocytes
AGGAGGTAGCCAAGTG-1_1	White Preadipocytes
AGGAGGTAGGGACACT-1_1	White Preadipocytes
AGGAGGTCAACGTATC-1_1	White Preadipocytes
AGGAGGTGTAGGCAAC-1_1	White Preadipocytes
AGGAGGTGTTGTGTAC-1_1	White Preadipocytes
AGGAGGTTCACGGTCG-1_1	White Preadipocytes
AGGAGGTTCGCCAATA-1_1	White Preadipocytes
AGGATAAAGAAACTCA-1_1	White Preadipocytes
AGGATAAGTTCCGCTT-1_1	White Preadipocytes
AGGATCTAGTGGTTAA-1_1	White Preadipocytes
AGGATCTGTCGCGGTT-1_1	White Preadipocytes
AGGATCTGTGACTGTT-1_1	White Preadipocytes
AGGATCTGTTACCTGA-1_1	White Preadipocytes
AGGATCTTCCTGGGTG-1_1	White Preadipocytes
AGGCATTAGAGTGTTA-1_1	White Preadipocytes
AGGCATTCAATGTGGG-1_1	White Preadipocytes
AGGCATTGTGGCTGAA-1_1	White Preadipocytes
AGGCATTTCATCACAG-1_1	White Preadipocytes
AGGCATTTCGACCATA-1_1	White Preadipocytes
AGGCATTTCTTTCCAA-1_1	White Preadipocytes
AGGCTGCGTAGGATAT-1_1	White Preadipocytes
AGGCTGCGTTTCCATT-1_1	White Preadipocytes
AGGCTGCTCTCGTCAC-1_1	White Preadipocytes
AGGGAGTAGACTCTAC-1_1	White Preadipocytes
AGGGAGTAGAGATTCA-1_1	White Preadipocytes
AGGGAGTAGGAACGAA-1_1	White Preadipocytes
AGGGAGTTCGTTTACT-1_1	White Preadipocytes
AGGGAGTTCTCGGTCT-1_1	White Preadipocytes
AGGGCCTCAATTGAAG-1_1	White Preadipocytes
AGGGCCTCACATGACT-1_1	White Preadipocytes
AGGGCTCAGCTGAGCA-1_1	White Preadipocytes
AGGGCTCTCAACTACG-1_1	White Preadipocytes
AGGGTCCCAGATGCGA-1_1	White Preadipocytes
AGGGTCCTCATGGTAC-1_1	White Preadipocytes
AGGGTCCTCGGCTGAC-1_1	White Preadipocytes
AGGGTGAAGATCACCT-1_1	White Preadipocytes
AGGGTGAAGCGTCTGC-1_1	White Preadipocytes
AGGGTGACACCCTATC-1_1	White Preadipocytes
AGGGTGAGTTCCGCGA-1_1	White Preadipocytes
AGGGTGATCCGATTAG-1_1	White Preadipocytes
AGGGTTTAGCAGGTCA-1_1	White Preadipocytes
AGGGTTTGTTAATCGC-1_1	White Preadipocytes
AGGGTTTTCCAACCAA-1_1	White Preadipocytes
AGGGTTTTCTTCGTAT-1_1	White Preadipocytes
AGGTAGGAGAAAGCGA-1_1	White Preadipocytes
AGGTAGGGTGGACTAG-1_1	White Preadipocytes
AGGTAGGGTTTCGGCG-1_1	White Preadipocytes
AGGTCATAGATAGTGT-1_1	White Preadipocytes
AGGTCATAGTTTGCTG-1_1	White Preadipocytes
AGGTCATCATAGATCC-1_1	White Preadipocytes
AGGTCATCATCTGTTT-1_1	White Preadipocytes
AGGTCATGTATCGTTG-1_1	White Preadipocytes
AGGTCATGTCGTTGCG-1_1	White Preadipocytes
AGGTCATTCTCATTAC-1_1	White Preadipocytes
AGGTCTAAGACTGTTC-1_1	White Preadipocytes
AGGTCTAAGAGTCTTC-1_1	White Preadipocytes
AGGTCTAAGTTCCGTA-1_1	White Preadipocytes
AGGTCTACAGGGCTTC-1_1	White Preadipocytes
AGGTCTACATCGTGCG-1_1	White Preadipocytes
AGGTCTAGTAGACGTG-1_1	White Preadipocytes
AGGTCTAGTATGTCCA-1_1	White Preadipocytes
AGGTGTTAGCATCTTG-1_1	White Preadipocytes
AGGTGTTTCGGACCAC-1_1	White Preadipocytes
AGGTGTTTCGTTCCCA-1_1	White Preadipocytes
AGGTTACCAGTCGCAC-1_1	White Preadipocytes
AGGTTACCATTGCTTT-1_1	White Preadipocytes
AGGTTGTAGTACAACA-1_1	White Preadipocytes
AGGTTGTCAGGTGACA-1_1	White Preadipocytes
AGGTTGTTCGGTCGAC-1_1	White Preadipocytes
AGTAACCTCATTCTTG-1_1	White Preadipocytes
AGTAACCTCTCCTGTG-1_1	White Preadipocytes
AGTAACCTCTGGTGCG-1_1	White Preadipocytes
AGTAACCTCTTCCTAA-1_1	White Preadipocytes
AGTACCACACCCTTAC-1_1	White Preadipocytes
AGTACCATCCTTCAGC-1_1	White Preadipocytes
AGTACCATCGCACGAC-1_1	White Preadipocytes
AGTACTGGTAGCACAG-1_1	White Preadipocytes
AGTACTGGTAGCCAGA-1_1	White Preadipocytes
AGTACTGGTGTCATGT-1_1	White Preadipocytes
AGTACTGTCAACGTGT-1_1	White Preadipocytes
AGTACTGTCCTCACTG-1_1	White Preadipocytes
AGTAGCTAGCCTGACC-1_1	White Preadipocytes
AGTAGCTAGGGACCAT-1_1	White Preadipocytes
AGTAGCTGTAGATCCT-1_1	White Preadipocytes
AGTAGCTGTCAAAGTA-1_1	White Preadipocytes
AGTAGCTGTTCAGCTA-1_1	White Preadipocytes
AGTAGCTTCCTTCTAA-1_1	White Preadipocytes
AGTAGTCAGCATCAGG-1_1	White Preadipocytes
AGTAGTCAGGGAGTTC-1_1	White Preadipocytes
AGTAGTCAGGTCACAG-1_1	White Preadipocytes
AGTAGTCCACATCCCT-1_1	White Preadipocytes
AGTAGTCTCGTGCACG-1_1	White Preadipocytes
AGTCAACAGGTGGTTG-1_1	White Preadipocytes
AGTCAACAGTCTCGTA-1_1	White Preadipocytes
AGTCAACCAATCCTAG-1_1	White Preadipocytes
AGTCAACGTACGTGTT-1_1	White Preadipocytes
AGTCAACGTTCCGTTC-1_1	White Preadipocytes
AGTCAACTCAAAGCCT-1_1	White Preadipocytes
AGTCAACTCAATCAGC-1_1	White Preadipocytes
AGTCAACTCACTTGTT-1_1	White Preadipocytes
AGTCAACTCAGCGCAC-1_1	White Preadipocytes
AGTCACAAGTCCCAGC-1_1	White Preadipocytes
AGTCACAAGTGGACGT-1_1	White Preadipocytes
AGTCACAAGTGGTTGG-1_1	White Preadipocytes
AGTCACAGTAAGGAGA-1_1	White Preadipocytes
AGTCACATCCCGAAAT-1_1	White Preadipocytes
AGTCATGTCGCTACAA-1_1	White Preadipocytes
AGTCTCCCAAGATGTA-1_1	White Preadipocytes
AGTCTCCCAGGCCTGT-1_1	White Preadipocytes
AGTCTCCGTAATGCGG-1_1	White Preadipocytes
AGTCTCCGTGGACTAG-1_1	White Preadipocytes
AGTCTCCTCCAGGACC-1_1	White Preadipocytes
AGTCTCCTCTGGCCGA-1_1	White Preadipocytes
AGTGACTAGTGCACCC-1_1	White Preadipocytes
AGTGATCAGACCAGCA-1_1	White Preadipocytes
AGTGATCAGGTGAGAA-1_1	White Preadipocytes
AGTGATCCAAATGGCG-1_1	White Preadipocytes
AGTGATCCACATTCGA-1_1	White Preadipocytes
AGTGATCGTGCTCTTC-1_1	White Preadipocytes
AGTGATCGTTCCACGG-1_1	White Preadipocytes
AGTGATCGTTGGGAAC-1_1	White Preadipocytes
AGTGATCTCGAATCCA-1_1	White Preadipocytes
AGTGATCTCGTAGCTA-1_1	White Preadipocytes
AGTGATCTCTCTCTAA-1_1	White Preadipocytes
AGTGCCGAGCGGGTTA-1_1	White Preadipocytes
AGTGCCGAGGTACCTT-1_1	White Preadipocytes
AGTGCCGGTATAGGAT-1_1	White Preadipocytes
AGTGCCGGTCATGGCC-1_1	White Preadipocytes
AGTGCCGTCGAGAAAT-1_1	White Preadipocytes
AGTGTTGAGCATCTTG-1_1	White Preadipocytes
AGTGTTGCAATGCAGG-1_1	White Preadipocytes
AGTGTTGCACCAGTTA-1_1	White Preadipocytes
AGTGTTGCATACCATG-1_1	White Preadipocytes
AGTGTTGGTGCCGAAA-1_1	White Preadipocytes
AGTGTTGGTGCTGCAC-1_1	White Preadipocytes
AGTGTTGGTGTTAACC-1_1	White Preadipocytes
AGTGTTGTCTGTGTGA-1_1	White Preadipocytes
AGTTAGCAGCCATTCA-1_1	White Preadipocytes
AGTTAGCAGCCTCTCT-1_1	White Preadipocytes
AGTTAGCCACACACTA-1_1	White Preadipocytes
AGTTAGCGTCCGAAAG-1_1	White Preadipocytes
AGTTAGCTCCTCACTG-1_1	White Preadipocytes
AGTTAGCTCTCTTAAC-1_1	White Preadipocytes
AGTTAGCTCTTAATCC-1_1	White Preadipocytes
AGTTCCCAGTCCTGCG-1_1	White Preadipocytes
AGTTCCCCAGAAATTG-1_1	White Preadipocytes
AGTTCCCGTAACATAG-1_1	White Preadipocytes
AGTTCCCGTCTGATCA-1_1	White Preadipocytes
AGTTCCCGTTTGCCGG-1_1	White Preadipocytes
AGTTCCCTCGTTAGTG-1_1	White Preadipocytes
AGTTCGAAGTGCCCGT-1_1	White Preadipocytes
AGTTCGACAAGATGGC-1_1	White Preadipocytes
AGTTCGACACCAACAT-1_1	White Preadipocytes
AGTTCGAGTATTGACC-1_1	White Preadipocytes
AGTTCGAGTGCAACAG-1_1	White Preadipocytes
ATACCGAAGCAACCAG-1_1	White Preadipocytes
ATACCGACAAGTGGCA-1_1	White Preadipocytes
ATACCGATCACGGTCG-1_1	White Preadipocytes
ATACCGATCTAGCCTC-1_1	White Preadipocytes
ATACCTTAGGAGACCT-1_1	White Preadipocytes
ATACCTTAGTTACTCG-1_1	White Preadipocytes
ATACCTTCATATGGCT-1_1	White Preadipocytes
ATACCTTGTAGACAGC-1_1	White Preadipocytes
ATACCTTGTAGCGCTC-1_1	White Preadipocytes
ATACCTTTCGGTAGGA-1_1	White Preadipocytes
ATACTTCAGACATGCG-1_1	White Preadipocytes
ATACTTCAGGTTGCCC-1_1	White Preadipocytes
ATACTTCCACTTGTCC-1_1	White Preadipocytes
ATACTTCCAGCAGTAG-1_1	White Preadipocytes
ATACTTCGTATAGGGC-1_1	White Preadipocytes
ATACTTCGTTTGCAGT-1_1	White Preadipocytes
ATACTTCTCGTCCTCA-1_1	White Preadipocytes
ATAGACCAGACAGCGT-1_1	White Preadipocytes
ATAGACCAGCCTTTCC-1_1	White Preadipocytes
ATAGACCAGTAGTCAA-1_1	White Preadipocytes
ATAGACCCAGAGTCTT-1_1	White Preadipocytes
ATAGACCTCGCTGCGA-1_1	White Preadipocytes
ATAGACCTCGGTCGAC-1_1	White Preadipocytes
ATAGAGACAGGTCCGT-1_1	White Preadipocytes
ATAGAGAGTTTGGGTT-1_1	White Preadipocytes
ATAGAGATCCTCAGAA-1_1	White Preadipocytes
ATAGGCTAGACTGTTC-1_1	White Preadipocytes
ATAGGCTAGCCTCTTC-1_1	White Preadipocytes
ATAGGCTGTATGAAGT-1_1	White Preadipocytes
ATATCCTAGACGATAT-1_1	White Preadipocytes
ATATCCTAGATTAGTG-1_1	White Preadipocytes
ATATCCTAGTCTTCGA-1_1	White Preadipocytes
ATATCCTGTAACGGTG-1_1	White Preadipocytes
ATATCCTGTGTTCAGT-1_1	White Preadipocytes
ATATCCTGTGTTTACG-1_1	White Preadipocytes
ATATCCTTCATGGTAC-1_1	White Preadipocytes
ATCACAGAGGCATCGA-1_1	White Preadipocytes
ATCACAGAGGTTACAA-1_1	White Preadipocytes
ATCACAGCAGCAGATG-1_1	White Preadipocytes
ATCACAGGTGGATACG-1_1	White Preadipocytes
ATCACAGTCCTCTCGA-1_1	White Preadipocytes
ATCACAGTCTGCGGCA-1_1	White Preadipocytes
ATCACAGTCTTCTGGC-1_1	White Preadipocytes
ATCACGAAGGTCGTCC-1_1	White Preadipocytes
ATCACGACAACTTCTT-1_1	White Preadipocytes
ATCACGACACATTCTT-1_1	White Preadipocytes
ATCACGACATCATCCC-1_1	White Preadipocytes
ATCACGAGTATTAAGG-1_1	White Preadipocytes
ATCACGATCTCCAAGA-1_1	White Preadipocytes
ATCACGATCTTTGCAT-1_1	White Preadipocytes
ATCACTTCAACTCCAA-1_1	White Preadipocytes
ATCACTTCATTGCTGA-1_1	White Preadipocytes
ATCACTTTCATCTCTA-1_1	White Preadipocytes
ATCACTTTCCGTGGGT-1_1	White Preadipocytes
ATCAGGTAGAGAGAAC-1_1	White Preadipocytes
ATCAGGTAGTCTGCGC-1_1	White Preadipocytes
ATCAGGTCAGCTATTG-1_1	White Preadipocytes
ATCAGGTGTATCACCA-1_1	White Preadipocytes
ATCAGGTGTTGCTCGG-1_1	White Preadipocytes
ATCATTCAGCGCCGTT-1_1	White Preadipocytes
ATCATTCCAGACGCTC-1_1	White Preadipocytes
ATCATTCCAGTGCCTG-1_1	White Preadipocytes
ATCATTCGTAGCGCCT-1_1	White Preadipocytes
ATCATTCGTCCCTGAG-1_1	White Preadipocytes
ATCATTCTCGGCGATC-1_1	White Preadipocytes
ATCATTCTCTGGCCAG-1_1	White Preadipocytes
ATCCACCTCTGACAGT-1_1	White Preadipocytes
ATCCACCTCTTCTGGC-1_1	White Preadipocytes
ATCCATTCATTCAGCA-1_1	White Preadipocytes
ATCCATTGTCGGAAAC-1_1	White Preadipocytes
ATCCCTGAGACCTCCG-1_1	White Preadipocytes
ATCCCTGAGCACTGGA-1_1	White Preadipocytes
ATCCCTGAGGCTCAAG-1_1	White Preadipocytes
ATCCCTGCAAACTCGT-1_1	White Preadipocytes
ATCCCTGCACCAAATC-1_1	White Preadipocytes
ATCCCTGCACTGTGTA-1_1	White Preadipocytes
ATCCCTGGTGAACCGA-1_1	White Preadipocytes
ATCCCTGTCTTTCAGT-1_1	White Preadipocytes
ATCCGTCAGATGGTCG-1_1	White Preadipocytes
ATCCGTCAGGCCACCT-1_1	White Preadipocytes
ATCCGTCCACCTTCGT-1_1	White Preadipocytes
ATCCGTCGTACTGTTG-1_1	White Preadipocytes
ATCCGTCTCAGTCCGG-1_1	White Preadipocytes
ATCCGTCTCCGTTGAA-1_1	White Preadipocytes
ATCCGTCTCGCTTACC-1_1	White Preadipocytes
ATCCGTCTCTGCATAG-1_1	White Preadipocytes
ATCCGTCTCTGTGCAA-1_1	White Preadipocytes
ATCCTATCAAGCGATG-1_1	White Preadipocytes
ATCCTATCATCCGCGA-1_1	White Preadipocytes
ATCCTATGTGCGGATA-1_1	White Preadipocytes
ATCCTATTCAAATGAG-1_1	White Preadipocytes
ATCGATGAGTGCGTCC-1_1	White Preadipocytes
ATCGATGTCTTCACGC-1_1	White Preadipocytes
ATCGCCTAGCGAGTCA-1_1	White Preadipocytes
ATCGCCTAGCTAGAGC-1_1	White Preadipocytes
ATCGCCTCAGTGTATC-1_1	White Preadipocytes
ATCGCCTGTAACAGTA-1_1	White Preadipocytes
ATCGCCTGTAGGCAGT-1_1	White Preadipocytes
ATCGGATAGCGATGCA-1_1	White Preadipocytes
ATCGGATCACCTATCC-1_1	White Preadipocytes
ATCGGATGTTGGCCGT-1_1	White Preadipocytes
ATCGGATTCACCTCTG-1_1	White Preadipocytes
ATCGGATTCATGGAGG-1_1	White Preadipocytes
ATCGGATTCTGAATCG-1_1	White Preadipocytes
ATCGGATTCTGGGCAC-1_1	White Preadipocytes
ATCGGCGAGACAAGCC-1_1	White Preadipocytes
ATCGGCGAGGTCTACT-1_1	White Preadipocytes
ATCGGCGCACGCTGAC-1_1	White Preadipocytes
ATCGGCGCAGGCTACC-1_1	White Preadipocytes
ATCGGCGTCAACACGT-1_1	White Preadipocytes
ATCGGCGTCCAAAGGG-1_1	White Preadipocytes
ATCGGCGTCGACGTCG-1_1	White Preadipocytes
ATCGTAGAGACAACTA-1_1	White Preadipocytes
ATCGTAGAGCAGATAT-1_1	White Preadipocytes
ATCGTAGCAAGTTGGG-1_1	White Preadipocytes
ATCGTAGCAGAGTGTG-1_1	White Preadipocytes
ATCGTAGCATCGGCCA-1_1	White Preadipocytes
ATCGTAGGTTGAGAGC-1_1	White Preadipocytes
ATCGTAGTCACTGGTA-1_1	White Preadipocytes
ATCGTAGTCGAGAGCA-1_1	White Preadipocytes
ATCGTAGTCGTCACCT-1_1	White Preadipocytes
ATCGTCCAGAGGGTGG-1_1	White Preadipocytes
ATCGTCCCACGTACTA-1_1	White Preadipocytes
ATCGTCCCAGTATACC-1_1	White Preadipocytes
ATCGTCCGTAGTCGGA-1_1	White Preadipocytes
ATCGTCCTCCCATAAG-1_1	White Preadipocytes
ATCGTCCTCTCGAGTA-1_1	White Preadipocytes
ATCGTCCTCTTCGATT-1_1	White Preadipocytes
ATCGTGAAGGTGCTTT-1_1	White Preadipocytes
ATCGTGATCCACGTGG-1_1	White Preadipocytes
ATCGTGATCCGGTAAT-1_1	White Preadipocytes
ATCGTGATCTATACTC-1_1	White Preadipocytes
ATCGTGATCTGCGGAC-1_1	White Preadipocytes
ATCTCTAAGAGAGCAA-1_1	White Preadipocytes
ATCTCTACAAGTAGTA-1_1	White Preadipocytes
ATCTCTAGTACCCAGC-1_1	White Preadipocytes
ATCTCTAGTACGTGTT-1_1	White Preadipocytes
ATCTCTAGTATCCTCC-1_1	White Preadipocytes
ATCTCTAGTCAAGCCC-1_1	White Preadipocytes
ATCTCTATCCGCAAAT-1_1	White Preadipocytes
ATCTCTATCGAACCAT-1_1	White Preadipocytes
ATCTCTATCTTCCACG-1_1	White Preadipocytes
ATCTTCAGTAGTTAGA-1_1	White Preadipocytes
ATCTTCAGTCCCTGAG-1_1	White Preadipocytes
ATCTTCATCTCCTGTG-1_1	White Preadipocytes
ATGAAAGAGACATACA-1_1	White Preadipocytes
ATGAAAGAGATCCGAG-1_1	White Preadipocytes
ATGAAAGAGTCACAGG-1_1	White Preadipocytes
ATGAAAGAGTCCGCCA-1_1	White Preadipocytes
ATGAAAGAGTCGAAAT-1_1	White Preadipocytes
ATGAAAGTCACCTGGG-1_1	White Preadipocytes
ATGAAAGTCACCTTAT-1_1	White Preadipocytes
ATGAAAGTCGAACTCA-1_1	White Preadipocytes
ATGACCAAGCAATAAC-1_1	White Preadipocytes
ATGACCAAGGCATCGA-1_1	White Preadipocytes
ATGACCAGTACGGGAT-1_1	White Preadipocytes
ATGACCAGTATCCCTC-1_1	White Preadipocytes
ATGAGGGAGGTCACTT-1_1	White Preadipocytes
ATGAGTCAGGTACCTT-1_1	White Preadipocytes
ATGAGTCCAGTTTCGA-1_1	White Preadipocytes
ATGAGTCTCAAGAAAC-1_1	White Preadipocytes
ATGAGTCTCGAACTCA-1_1	White Preadipocytes
ATGAGTCTCGGTCGGT-1_1	White Preadipocytes
ATGAGTCTCTGACCCT-1_1	White Preadipocytes
ATGATCGAGAGCTGCA-1_1	White Preadipocytes
ATGATCGCATCTAGAC-1_1	White Preadipocytes
ATGATCGTCGCTGATA-1_1	White Preadipocytes
ATGATCGTCTACGCGG-1_1	White Preadipocytes
ATGCATGAGAGGCCAT-1_1	White Preadipocytes
ATGCATGAGATGAATC-1_1	White Preadipocytes
ATGCATGAGGATCATA-1_1	White Preadipocytes
ATGCATGCAACGTATC-1_1	White Preadipocytes
ATGCATGGTTCAATCG-1_1	White Preadipocytes
ATGCATGTCGCGGACT-1_1	White Preadipocytes
ATGCATGTCTTGAGCA-1_1	White Preadipocytes
ATGCCTCAGTGATAGT-1_1	White Preadipocytes
ATGCCTCCACAAACGG-1_1	White Preadipocytes
ATGCCTCCAGGCATGA-1_1	White Preadipocytes
ATGCCTCGTCTCAAGT-1_1	White Preadipocytes
ATGCGATAGGGCCAAT-1_1	White Preadipocytes
ATGCGATGTGTCTTCC-1_1	White Preadipocytes
ATGCGATTCCTCTTTC-1_1	White Preadipocytes
ATGCGATTCCTTCACG-1_1	White Preadipocytes
ATGCGATTCGAAGAAT-1_1	White Preadipocytes
ATGGAGGAGCTTTCTT-1_1	White Preadipocytes
ATGGAGGCAAGTGCAG-1_1	White Preadipocytes
ATGGAGGCACGGAAGT-1_1	White Preadipocytes
ATGGAGGCAGAGTGTG-1_1	White Preadipocytes
ATGGAGGCAGCGTATT-1_1	White Preadipocytes
ATGGAGGCATGGATCT-1_1	White Preadipocytes
ATGGAGGGTACTCCCT-1_1	White Preadipocytes
ATGGATCTCGTGGGAA-1_1	White Preadipocytes
ATGGGAGAGGTGGCTA-1_1	White Preadipocytes
ATGGGAGAGTTGCATC-1_1	White Preadipocytes
ATGGGAGCAAGCACAG-1_1	White Preadipocytes
ATGGGAGCACTACCCT-1_1	White Preadipocytes
ATGGGAGGTAGTGCGA-1_1	White Preadipocytes
ATGGGAGGTCAATCTG-1_1	White Preadipocytes
ATGGGAGTCCCTGTTG-1_1	White Preadipocytes
ATGGGTTAGGTACAAT-1_1	White Preadipocytes
ATGGGTTGTGGCTTGC-1_1	White Preadipocytes
ATGGGTTGTGTTCCTC-1_1	White Preadipocytes
ATGGTTGAGACCATGG-1_1	White Preadipocytes
ATGGTTGAGGGTTAGC-1_1	White Preadipocytes
ATGGTTGCACTGCGTG-1_1	White Preadipocytes
ATGGTTGGTAGCTAAA-1_1	White Preadipocytes
ATGGTTGGTCATGACT-1_1	White Preadipocytes
ATGGTTGGTGACATCT-1_1	White Preadipocytes
ATGGTTGTCACAACCA-1_1	White Preadipocytes
ATGGTTGTCGGTTGTA-1_1	White Preadipocytes
ATGTCCCAGTAGGGTC-1_1	White Preadipocytes
ATGTCCCCACTGTCGG-1_1	White Preadipocytes
ATGTCCCCAGGAACCA-1_1	White Preadipocytes
ATGTCCCTCTAACGCA-1_1	White Preadipocytes
ATGTCTTAGGAGGTTC-1_1	White Preadipocytes
ATGTCTTTCATCGCTC-1_1	White Preadipocytes
ATGTCTTTCCCGAGTG-1_1	White Preadipocytes
ATGTCTTTCTTTCGAT-1_1	White Preadipocytes
ATTACCTCAGCGCTTG-1_1	White Preadipocytes
ATTACCTCATGATGCT-1_1	White Preadipocytes
ATTACCTCATGTGTCA-1_1	White Preadipocytes
ATTACCTGTCATAACC-1_1	White Preadipocytes
ATTACCTGTCGATTAC-1_1	White Preadipocytes
ATTACCTGTTATAGAG-1_1	White Preadipocytes
ATTACCTTCCGCACGA-1_1	White Preadipocytes
ATTACCTTCGTCTCAC-1_1	White Preadipocytes
ATTACTCCAGAGTCAG-1_1	White Preadipocytes
ATTACTCTCAGTCAGT-1_1	White Preadipocytes
ATTACTCTCCGCCTAT-1_1	White Preadipocytes
ATTATCCAGATACTGA-1_1	White Preadipocytes
ATTATCCAGGCATCAG-1_1	White Preadipocytes
ATTATCCGTAATTAGG-1_1	White Preadipocytes
ATTATCCTCGGCCAAC-1_1	White Preadipocytes
ATTATCCTCTCTATAC-1_1	White Preadipocytes
ATTCACTAGCTCTTCC-1_1	White Preadipocytes
ATTCACTCAAGCTGCC-1_1	White Preadipocytes
ATTCACTGTTCGATTG-1_1	White Preadipocytes
ATTCACTTCCTCACCA-1_1	White Preadipocytes
ATTCACTTCTTCTCAA-1_1	White Preadipocytes
ATTCAGGCAAGTGCTT-1_1	White Preadipocytes
ATTCAGGCACTAAACC-1_1	White Preadipocytes
ATTCAGGGTACAGTTC-1_1	White Preadipocytes
ATTCAGGGTTTGTTGG-1_1	White Preadipocytes
ATTCAGGTCCATAGGT-1_1	White Preadipocytes
ATTCAGGTCGCTATTT-1_1	White Preadipocytes
ATTCAGGTCTTCGGTC-1_1	White Preadipocytes
ATTCATCAGCACTGGA-1_1	White Preadipocytes
ATTCATCCACGGTGTC-1_1	White Preadipocytes
ATTCATCGTTGCCAAT-1_1	White Preadipocytes
ATTCATCGTTGGTGTT-1_1	White Preadipocytes
ATTCATCTCGACGTCG-1_1	White Preadipocytes
ATTCATCTCTTAGGAC-1_1	White Preadipocytes
ATTCCATGTGGTATGG-1_1	White Preadipocytes
ATTCCATGTTGTGCAT-1_1	White Preadipocytes
ATTCCATTCGTGGGTC-1_1	White Preadipocytes
ATTCCATTCTGAATGC-1_1	White Preadipocytes
ATTCCCGAGCTGTTAC-1_1	White Preadipocytes
ATTCCCGAGTCTGGAG-1_1	White Preadipocytes
ATTCCCGAGTTATGGA-1_1	White Preadipocytes
ATTCCCGCAAGGAGTC-1_1	White Preadipocytes
ATTCCCGCACGCTGCA-1_1	White Preadipocytes
ATTCCCGGTACACTCA-1_1	White Preadipocytes
ATTCCCGTCGGCATTA-1_1	White Preadipocytes
ATTCGTTAGCCAGTAG-1_1	White Preadipocytes
ATTCGTTAGTCGTCTA-1_1	White Preadipocytes
ATTCGTTCAGGCATTT-1_1	White Preadipocytes
ATTCGTTCATAGGCGA-1_1	White Preadipocytes
ATTCGTTGTACATTGC-1_1	White Preadipocytes
ATTCGTTGTCGACGCT-1_1	White Preadipocytes
ATTCGTTGTCGCATGC-1_1	White Preadipocytes
ATTCGTTGTCTCTCTG-1_1	White Preadipocytes
ATTCGTTGTGCCGAAA-1_1	White Preadipocytes
ATTCTACCACGTACTA-1_1	White Preadipocytes
ATTCTACTCGCTCCTA-1_1	White Preadipocytes
ATTCTACTCTGAATCG-1_1	White Preadipocytes
ATTCTTGAGGAAAGGT-1_1	White Preadipocytes
ATTCTTGAGGGAGTTC-1_1	White Preadipocytes
ATTCTTGCAGCAGAAC-1_1	White Preadipocytes
ATTCTTGGTCTAGATC-1_1	White Preadipocytes
ATTCTTGGTCTTAGTG-1_1	White Preadipocytes
ATTCTTGGTGCATACT-1_1	White Preadipocytes
ATTCTTGTCCCAACTC-1_1	White Preadipocytes
ATTGGGTAGAGCCTGA-1_1	White Preadipocytes
ATTGGGTAGCTAGATA-1_1	White Preadipocytes
ATTGGGTAGGTCCTGC-1_1	White Preadipocytes
ATTGGGTCAAATAGCA-1_1	White Preadipocytes
ATTGTTCAGACTAAGT-1_1	White Preadipocytes
ATTGTTCCACATGTTG-1_1	White Preadipocytes
ATTGTTCCATGAGAAT-1_1	White Preadipocytes
ATTGTTCTCACCCATC-1_1	White Preadipocytes
ATTGTTCTCATAAGGA-1_1	White Preadipocytes
ATTGTTCTCGCAATTG-1_1	White Preadipocytes
ATTGTTCTCTCTGCCA-1_1	White Preadipocytes
ATTTACCAGAATTCAG-1_1	White Preadipocytes
ATTTACCCACAGCATT-1_1	White Preadipocytes
ATTTACCCATTGGGAG-1_1	White Preadipocytes
ATTTACCTCTCCGAGG-1_1	White Preadipocytes
ATTTCACGTGTTCCTC-1_1	White Preadipocytes
ATTTCACGTTAGGCTT-1_1	White Preadipocytes
ATTTCACTCGCAGTGC-1_1	White Preadipocytes
ATTTCTGAGAGCAGCT-1_1	White Preadipocytes
ATTTCTGAGGTTAGTA-1_1	White Preadipocytes
ATTTCTGCAGAGTCTT-1_1	White Preadipocytes
ATTTCTGTCTCGTCAC-1_1	White Preadipocytes
CAAAGAACAAGACAAT-1_1	White Preadipocytes
CAAAGAAGTCAAGTTC-1_1	White Preadipocytes
CAAAGAAGTCGACGCT-1_1	White Preadipocytes
CAAAGAAGTGCATACT-1_1	White Preadipocytes
CAAAGAAGTGTTCCAA-1_1	White Preadipocytes
CAACAACGTTCAGTAC-1_1	White Preadipocytes
CAACAACTCAAGTGGG-1_1	White Preadipocytes
CAACAGTCACTACCGG-1_1	White Preadipocytes
CAACCAAAGTTAGTAG-1_1	White Preadipocytes
CAACCAACAAGTGGCA-1_1	White Preadipocytes
CAACCAATCCAAAGGG-1_1	White Preadipocytes
CAACCTCAGCGGACAT-1_1	White Preadipocytes
CAACCTCAGGATTTCC-1_1	White Preadipocytes
CAACCTCAGTCAACAA-1_1	White Preadipocytes
CAACCTCCAAACAGGC-1_1	White Preadipocytes
CAACCTCCAATGCTCA-1_1	White Preadipocytes
CAACCTCCATAGTCGT-1_1	White Preadipocytes
CAACCTCGTATGAGGC-1_1	White Preadipocytes
CAACCTCTCACAAGGG-1_1	White Preadipocytes
CAACCTCTCCTTCTTC-1_1	White Preadipocytes
CAACGATAGAGGCGTT-1_1	White Preadipocytes
CAACGATCACTAGTAC-1_1	White Preadipocytes
CAACGATCAGTGACCC-1_1	White Preadipocytes
CAACGATCATTCACCC-1_1	White Preadipocytes
CAACGATGTTAACCTG-1_1	White Preadipocytes
CAACGATTCGTAGAGG-1_1	White Preadipocytes
CAACGATTCGTGTTCC-1_1	White Preadipocytes
CAACGGCAGACTAGAT-1_1	White Preadipocytes
CAACGGCAGATGGTCG-1_1	White Preadipocytes
CAACGGCAGGATGAGA-1_1	White Preadipocytes
CAACGGCAGGCAATGC-1_1	White Preadipocytes
CAACGGCAGGGACAGG-1_1	White Preadipocytes
CAACGGCGTCGTTGGC-1_1	White Preadipocytes
CAACGGCGTTCGGGTC-1_1	White Preadipocytes
CAACGGCTCCGTCAAA-1_1	White Preadipocytes
CAAGACTAGCCTATCA-1_1	White Preadipocytes
CAAGACTGTATACAGA-1_1	White Preadipocytes
CAAGAGGCATGTTCAG-1_1	White Preadipocytes
CAAGAGGTCGGTTCAA-1_1	White Preadipocytes
CAAGCTAAGAATTCAG-1_1	White Preadipocytes
CAAGCTACAAACTAGA-1_1	White Preadipocytes
CAAGCTATCAACTACG-1_1	White Preadipocytes
CAAGCTATCTTCTGGC-1_1	White Preadipocytes
CAAGGGACAGGCAATG-1_1	White Preadipocytes
CAAGGGAGTTCTTGCC-1_1	White Preadipocytes
CAAGGGATCACGATCA-1_1	White Preadipocytes
CAATACGAGCATGGGT-1_1	White Preadipocytes
CAATACGAGGATATGT-1_1	White Preadipocytes
CAATACGGTTATGTGC-1_1	White Preadipocytes
CAATACGTCGGACCAC-1_1	White Preadipocytes
CAATCGAGTACACTCA-1_1	White Preadipocytes
CAATCGAGTCTGTGTA-1_1	White Preadipocytes
CAATCGATCACATCAG-1_1	White Preadipocytes
CAATCGATCACCATCC-1_1	White Preadipocytes
CAATCGATCAGCGGAA-1_1	White Preadipocytes
CAATGACGTAAGATAC-1_1	White Preadipocytes
CAATGACTCAAGCTGT-1_1	White Preadipocytes
CAATGACTCATCAGTG-1_1	White Preadipocytes
CAATTTCAGACCGCCT-1_1	White Preadipocytes
CAATTTCAGGTCGACA-1_1	White Preadipocytes
CAATTTCCACAACGAG-1_1	White Preadipocytes
CAATTTCCACGTACTA-1_1	White Preadipocytes
CAATTTCGTGTCCCTT-1_1	White Preadipocytes
CACAACACACGACTAT-1_1	White Preadipocytes
CACAACAGTACCAGAG-1_1	White Preadipocytes
CACACAAAGATCGCTT-1_1	White Preadipocytes
CACACAAGTAATGATG-1_1	White Preadipocytes
CACACAAGTTAGGGTG-1_1	White Preadipocytes
CACACAATCTTCTGTA-1_1	White Preadipocytes
CACAGATAGTTCCTGA-1_1	White Preadipocytes
CACAGATTCAAACGTC-1_1	White Preadipocytes
CACAGGCGTATCAGCT-1_1	White Preadipocytes
CACAGGCTCAGACAAA-1_1	White Preadipocytes
CACAGGCTCCCGTGTT-1_1	White Preadipocytes
CACATGAGTCCATCTC-1_1	White Preadipocytes
CACATGAGTGCACGCT-1_1	White Preadipocytes
CACATGATCAGCTAGT-1_1	White Preadipocytes
CACCAAAAGACATCCT-1_1	White Preadipocytes
CACCAAACACGACAGA-1_1	White Preadipocytes
CACCAAATCATCACAG-1_1	White Preadipocytes
CACCGTTAGGATTACA-1_1	White Preadipocytes
CACCGTTCATCCTTCG-1_1	White Preadipocytes
CACCGTTCATCTCGTC-1_1	White Preadipocytes
CACCGTTGTACAAGTA-1_1	White Preadipocytes
CACCGTTGTCTCGACG-1_1	White Preadipocytes
CACGAATGTTCTCGTC-1_1	White Preadipocytes
CACGAATTCGCTAAAC-1_1	White Preadipocytes
CACGGGTCACGCTTAA-1_1	White Preadipocytes
CACGGGTCAGTAACCT-1_1	White Preadipocytes
CACGGGTGTGTTACAC-1_1	White Preadipocytes
CACGTGGCATCTGCGG-1_1	White Preadipocytes
CACGTGGGTGGACCAA-1_1	White Preadipocytes
CACGTGGGTTAGGCTT-1_1	White Preadipocytes
CACGTGGTCACGATAC-1_1	White Preadipocytes
CACGTTCAGGTAGTCG-1_1	White Preadipocytes
CACGTTCGTACGATCT-1_1	White Preadipocytes
CACGTTCGTCAAACGG-1_1	White Preadipocytes
CACGTTCTCACTTATC-1_1	White Preadipocytes
CACGTTCTCAGAATAG-1_1	White Preadipocytes
CACGTTCTCATTACGG-1_1	White Preadipocytes
CACGTTCTCCATACAG-1_1	White Preadipocytes
CACGTTCTCTTCGACC-1_1	White Preadipocytes
CACTAAGAGACCATTC-1_1	White Preadipocytes
CACTAAGAGAGGTGCT-1_1	White Preadipocytes
CACTAAGCAGTAACCT-1_1	White Preadipocytes
CACTAAGGTACACGCC-1_1	White Preadipocytes
CACTAAGGTAGGAAAG-1_1	White Preadipocytes
CACTAAGGTTGCATGT-1_1	White Preadipocytes
CACTAAGTCGCTCATC-1_1	White Preadipocytes
CACTGAAAGATCGCCC-1_1	White Preadipocytes
CACTGAAAGTAACCTC-1_1	White Preadipocytes
CACTGAACAGAATCGG-1_1	White Preadipocytes
CACTGAATCATAGCAC-1_1	White Preadipocytes
CACTGGGAGAATCGTA-1_1	White Preadipocytes
CACTGGGAGATCGCCC-1_1	White Preadipocytes
CACTGGGCAATGCTCA-1_1	White Preadipocytes
CACTGGGCATGACTAC-1_1	White Preadipocytes
CACTGGGTCACTGGGC-1_1	White Preadipocytes
CACTGTCCAATTGCAC-1_1	White Preadipocytes
CACTGTCTCAATCCGA-1_1	White Preadipocytes
CACTTCGGTGCCGGTT-1_1	White Preadipocytes
CACTTCGGTTCAGGTT-1_1	White Preadipocytes
CACTTCGTCGATCCAA-1_1	White Preadipocytes
CAGAGCCCAAGTGGAC-1_1	White Preadipocytes
CAGAGCCCAGCTTTGA-1_1	White Preadipocytes
CAGAGCCCATTGCTGA-1_1	White Preadipocytes
CAGAGCCTCTCCGATC-1_1	White Preadipocytes
CAGATACGTAACCCGC-1_1	White Preadipocytes
CAGATACGTCGAACGA-1_1	White Preadipocytes
CAGATACTCGTGCGAC-1_1	White Preadipocytes
CAGATCAAGGCGACAT-1_1	White Preadipocytes
CAGATCAAGGTACCTT-1_1	White Preadipocytes
CAGATCATCTCCGCAT-1_1	White Preadipocytes
CAGATTGAGTCATAGA-1_1	White Preadipocytes
CAGATTGCAAGGCAAC-1_1	White Preadipocytes
CAGATTGCATGAGAAT-1_1	White Preadipocytes
CAGATTGCATGTCGTA-1_1	White Preadipocytes
CAGATTGGTCTGTGCG-1_1	White Preadipocytes
CAGATTGTCAAGTGGG-1_1	White Preadipocytes
CAGATTGTCGAGCACC-1_1	White Preadipocytes
CAGATTGTCTTAGGAC-1_1	White Preadipocytes
CAGCAATAGCTCTATG-1_1	White Preadipocytes
CAGCAATCAGTGTGCC-1_1	White Preadipocytes
CAGCAATCATTGGATC-1_1	White Preadipocytes
CAGCAATGTCCATAGT-1_1	White Preadipocytes
CAGCAATTCGCCAATA-1_1	White Preadipocytes
CAGCAATTCGTTGTGA-1_1	White Preadipocytes
CAGCACGAGTAAAGCT-1_1	White Preadipocytes
CAGCACGAGTTGAATG-1_1	White Preadipocytes
CAGCACGCAGCAAGAC-1_1	White Preadipocytes
CAGCACGCATTATGCG-1_1	White Preadipocytes
CAGCACGGTCGTCGGT-1_1	White Preadipocytes
CAGCACGTCGTAATGC-1_1	White Preadipocytes
CAGCAGCGTCCTGGGT-1_1	White Preadipocytes
CAGCAGCTCAAACCCA-1_1	White Preadipocytes
CAGCCAGAGAGCAGAA-1_1	White Preadipocytes
CAGCCAGAGATGTTGA-1_1	White Preadipocytes
CAGCCAGAGTTAGTGA-1_1	White Preadipocytes
CAGCCAGCAACCAATC-1_1	White Preadipocytes
CAGCCAGCACGTCTCT-1_1	White Preadipocytes
CAGCCAGCATAGAAAC-1_1	White Preadipocytes
CAGCCAGTCGTGTTCC-1_1	White Preadipocytes
CAGCGTGCAACGTTAC-1_1	White Preadipocytes
CAGCGTGGTTCGTAAC-1_1	White Preadipocytes
CAGCGTGTCTCGTGAA-1_1	White Preadipocytes
CAGGCCAAGGAGTACC-1_1	White Preadipocytes
CAGGCCACACAGGATG-1_1	White Preadipocytes
CAGGCCATCGAACCAT-1_1	White Preadipocytes
CAGGGCTAGTCGGCCT-1_1	White Preadipocytes
CAGGGCTAGTTTCAGC-1_1	White Preadipocytes
CAGGGCTGTAGGCAAC-1_1	White Preadipocytes
CAGGGCTTCGCTTACC-1_1	White Preadipocytes
CAGGTATCACATTGTG-1_1	White Preadipocytes
CAGGTATCAGAGTGTG-1_1	White Preadipocytes
CAGGTATGTCACTCTC-1_1	White Preadipocytes
CAGGTATTCCTCCACA-1_1	White Preadipocytes
CAGGTATTCTTAGCAG-1_1	White Preadipocytes
CAGTGCGCACACACGC-1_1	White Preadipocytes
CAGTGCGCATAACTCG-1_1	White Preadipocytes
CAGTGCGGTAGTTAGA-1_1	White Preadipocytes
CAGTGCGTCCCAGTGG-1_1	White Preadipocytes
CAGTTAGAGAATCGTA-1_1	White Preadipocytes
CAGTTAGCAGATAAAC-1_1	White Preadipocytes
CAGTTAGGTTGTCTAG-1_1	White Preadipocytes
CAGTTAGTCATCCCGT-1_1	White Preadipocytes
CAGTTAGTCATCCTGC-1_1	White Preadipocytes
CAGTTAGTCGCCTTGT-1_1	White Preadipocytes
CAGTTCCAGAACCCGA-1_1	White Preadipocytes
CAGTTCCCATGATCTG-1_1	White Preadipocytes
CAGTTCCGTGCCGTAC-1_1	White Preadipocytes
CAGTTCCTCCTCTAGC-1_1	White Preadipocytes
CATAAGCAGACATAAC-1_1	White Preadipocytes
CATAAGCAGGAGGTTC-1_1	White Preadipocytes
CATAAGCAGGTGAGAA-1_1	White Preadipocytes
CATAAGCCACTACTTT-1_1	White Preadipocytes
CATAAGCTCAGAATAG-1_1	White Preadipocytes
CATAAGCTCATACGGT-1_1	White Preadipocytes
CATACAGCAGGACTAG-1_1	White Preadipocytes
CATACAGCATCCGTTC-1_1	White Preadipocytes
CATACAGCATGAAAGT-1_1	White Preadipocytes
CATACAGGTCGCATGC-1_1	White Preadipocytes
CATACAGGTTGTGTTG-1_1	White Preadipocytes
CATACAGTCACTGGGC-1_1	White Preadipocytes
CATACCCAGTGATTCC-1_1	White Preadipocytes
CATACTTGTAGAGCTG-1_1	White Preadipocytes
CATACTTGTGGTCCGT-1_1	White Preadipocytes
CATACTTTCGACGAGA-1_1	White Preadipocytes
CATACTTTCGAGAAGC-1_1	White Preadipocytes
CATACTTTCTGGTCAA-1_1	White Preadipocytes
CATAGACTCACTTGTT-1_1	White Preadipocytes
CATCAAGCATCCTGTC-1_1	White Preadipocytes
CATCAAGGTCTGGTTA-1_1	White Preadipocytes
CATCAAGTCATGAGAA-1_1	White Preadipocytes
CATCAAGTCTAGGCCG-1_1	White Preadipocytes
CATCCACAGGTAGGCT-1_1	White Preadipocytes
CATCCACAGTGCGTCC-1_1	White Preadipocytes
CATCCACCACTTGTCC-1_1	White Preadipocytes
CATCCACGTATCACGT-1_1	White Preadipocytes
CATCCACGTATGTCTG-1_1	White Preadipocytes
CATCCACGTCGTATTG-1_1	White Preadipocytes
CATCCACTCTAAGAAG-1_1	White Preadipocytes
CATCCCAAGCTCCCTT-1_1	White Preadipocytes
CATCCCAAGTGTTCAC-1_1	White Preadipocytes
CATCCCAGTGAACCGA-1_1	White Preadipocytes
CATCCCAGTTTGATCG-1_1	White Preadipocytes
CATCCGTAGTAGCAAT-1_1	White Preadipocytes
CATCCGTCACATGTTG-1_1	White Preadipocytes
CATCCGTCAGCTGAGA-1_1	White Preadipocytes
CATCCGTGTAAGATCA-1_1	White Preadipocytes
CATCGCTCACCCTGAG-1_1	White Preadipocytes
CATCGCTCACGGTGCT-1_1	White Preadipocytes
CATCGCTGTTCTTCAT-1_1	White Preadipocytes
CATCGCTTCTTCCCGA-1_1	White Preadipocytes
CATCGGGGTAGCTTGT-1_1	White Preadipocytes
CATCGTCAGTTTCGAC-1_1	White Preadipocytes
CATCGTCGTCCTATAG-1_1	White Preadipocytes
CATCGTCGTCGAATTC-1_1	White Preadipocytes
CATCGTCTCCCATAAG-1_1	White Preadipocytes
CATCGTCTCTCTGCCA-1_1	White Preadipocytes
CATCGTCTCTCTTGCG-1_1	White Preadipocytes
CATGAGTAGGGCAGTT-1_1	White Preadipocytes
CATGAGTCATCCCGTT-1_1	White Preadipocytes
CATGAGTGTGCAAGAC-1_1	White Preadipocytes
CATGAGTTCTGATGGT-1_1	White Preadipocytes
CATGCAACACACCGCA-1_1	White Preadipocytes
CATGCAACACCTGAAT-1_1	White Preadipocytes
CATGCAACAGCAGGAT-1_1	White Preadipocytes
CATGCAATCGTCTAAG-1_1	White Preadipocytes
CATGCCTCAAGTGACG-1_1	White Preadipocytes
CATGCCTGTCATGGCC-1_1	White Preadipocytes
CATGCCTGTTCTCGTC-1_1	White Preadipocytes
CATGCCTTCGGATACT-1_1	White Preadipocytes
CATGCGGAGGTATCTC-1_1	White Preadipocytes
CATGCGGAGGTTCAGG-1_1	White Preadipocytes
CATGCGGCAAGAATAC-1_1	White Preadipocytes
CATGCGGCATGGCTAT-1_1	White Preadipocytes
CATGCGGGTAATCAGA-1_1	White Preadipocytes
CATGCGGGTCTACGAT-1_1	White Preadipocytes
CATGCGGGTTGGGATG-1_1	White Preadipocytes
CATGCGGTCCACGTCT-1_1	White Preadipocytes
CATGCTCAGATACCAA-1_1	White Preadipocytes
CATGCTCAGTTGAAGT-1_1	White Preadipocytes
CATGCTCCAACCGGAA-1_1	White Preadipocytes
CATGCTCCAACGGCTC-1_1	White Preadipocytes
CATGCTCCAGCTGAAG-1_1	White Preadipocytes
CATGCTCCATAATCGC-1_1	White Preadipocytes
CATGCTCCATCAACCA-1_1	White Preadipocytes
CATGCTCGTGCAATAA-1_1	White Preadipocytes
CATGCTCGTTCACCGG-1_1	White Preadipocytes
CATGCTCTCCTCATAT-1_1	White Preadipocytes
CATGCTCTCGAGATAA-1_1	White Preadipocytes
CATGGATCAAGTCCCG-1_1	White Preadipocytes
CATGGATCAATACGAA-1_1	White Preadipocytes
CATGGATCATGGGTTT-1_1	White Preadipocytes
CATGGATGTATCGCAT-1_1	White Preadipocytes
CATGGATTCGAGCTGC-1_1	White Preadipocytes
CATGGTAAGCCACCGT-1_1	White Preadipocytes
CATGGTAAGCGGTATG-1_1	White Preadipocytes
CATGGTAAGGTCGAGT-1_1	White Preadipocytes
CATGGTACAGCTACTA-1_1	White Preadipocytes
CATGGTATCCTCTAGC-1_1	White Preadipocytes
CATGGTATCTGGCTGG-1_1	White Preadipocytes
CATTCATAGTAGGATT-1_1	White Preadipocytes
CATTCATCAAACCGGA-1_1	White Preadipocytes
CATTCATCACACAGCC-1_1	White Preadipocytes
CATTCCGAGCTGTTCA-1_1	White Preadipocytes
CATTCCGAGCTTTCCC-1_1	White Preadipocytes
CATTCCGCACCAGACC-1_1	White Preadipocytes
CATTCCGGTGCATTTG-1_1	White Preadipocytes
CATTCTACATGCCGCA-1_1	White Preadipocytes
CATTCTAGTCGTAATC-1_1	White Preadipocytes
CATTGAGCACTCACTC-1_1	White Preadipocytes
CATTGAGGTCGGTACC-1_1	White Preadipocytes
CATTGAGGTGGATCAG-1_1	White Preadipocytes
CATTGAGTCGCTGTTC-1_1	White Preadipocytes
CATTGAGTCGGTCGGT-1_1	White Preadipocytes
CATTGAGTCGTGTGAT-1_1	White Preadipocytes
CATTGCCAGATTGGGC-1_1	White Preadipocytes
CATTGCCAGTTCCGGC-1_1	White Preadipocytes
CATTGCCCAACGACTT-1_1	White Preadipocytes
CATTGCCCACCCAATA-1_1	White Preadipocytes
CATTGCCCATGGCCAC-1_1	White Preadipocytes
CATTGCCCATGTGGTT-1_1	White Preadipocytes
CATTGCCGTACAATAG-1_1	White Preadipocytes
CATTGCCTCGTGGTAT-1_1	White Preadipocytes
CATTGTTAGAATCGTA-1_1	White Preadipocytes
CATTGTTTCACAACCA-1_1	White Preadipocytes
CATTGTTTCATGCTAG-1_1	White Preadipocytes
CATTTCAGTGTTGATC-1_1	White Preadipocytes
CATTTCATCATGAGTC-1_1	White Preadipocytes
CCAAGCGAGTTACGAA-1_1	White Preadipocytes
CCAAGCGCACCTGTCT-1_1	White Preadipocytes
CCAAGCGCACTTTATC-1_1	White Preadipocytes
CCAAGCGCATTGTACG-1_1	White Preadipocytes
CCAAGCGGTTAGTCGT-1_1	White Preadipocytes
CCAAGCGGTTTGGCTA-1_1	White Preadipocytes
CCAAGCGTCCATGAGT-1_1	White Preadipocytes
CCAAGCGTCGGCCTTT-1_1	White Preadipocytes
CCAATGAAGATGATTG-1_1	White Preadipocytes
CCAATGAAGCTATCTG-1_1	White Preadipocytes
CCAATGACATCCGAGC-1_1	White Preadipocytes
CCAATGAGTACTAACC-1_1	White Preadipocytes
CCAATGAGTCTTGCTC-1_1	White Preadipocytes
CCAATGATCCAGGACC-1_1	White Preadipocytes
CCAATGATCTTTCTAG-1_1	White Preadipocytes
CCAATTTCACACACGC-1_1	White Preadipocytes
CCAATTTCAGGAAGTC-1_1	White Preadipocytes
CCAATTTGTCCGATCG-1_1	White Preadipocytes
CCAATTTGTGACAGGT-1_1	White Preadipocytes
CCAATTTGTGTCCCTT-1_1	White Preadipocytes
CCACAAATCGCCAACG-1_1	White Preadipocytes
CCACACTGTGGAAGTC-1_1	White Preadipocytes
CCACCATCACTAGGTT-1_1	White Preadipocytes
CCACCATCATAATCCG-1_1	White Preadipocytes
CCACCATGTGCGAGTA-1_1	White Preadipocytes
CCACCATGTTGCACGC-1_1	White Preadipocytes
CCACCATGTTGCATAC-1_1	White Preadipocytes
CCACCATTCAGGACAG-1_1	White Preadipocytes
CCACCATTCCACTAGA-1_1	White Preadipocytes
CCACGAGAGCCAAGTG-1_1	White Preadipocytes
CCACGAGAGTGACACG-1_1	White Preadipocytes
CCACGAGCAACACGTT-1_1	White Preadipocytes
CCACGAGCATGGCGCT-1_1	White Preadipocytes
CCACGAGTCCCTCTCC-1_1	White Preadipocytes
CCACGAGTCTCAGGCG-1_1	White Preadipocytes
CCACGTTAGGAGACCT-1_1	White Preadipocytes
CCACGTTCAGAACCGA-1_1	White Preadipocytes
CCACGTTCAGTAGATA-1_1	White Preadipocytes
CCACGTTGTACCTGTA-1_1	White Preadipocytes
CCACGTTGTTCTCTCG-1_1	White Preadipocytes
CCACGTTTCCAGTTCC-1_1	White Preadipocytes
CCACTTGAGGCCACCT-1_1	White Preadipocytes
CCACTTGCAAATACAG-1_1	White Preadipocytes
CCACTTGCAAGGTCAG-1_1	White Preadipocytes
CCACTTGCAGCAGTCC-1_1	White Preadipocytes
CCACTTGCATCCGGTG-1_1	White Preadipocytes
CCACTTGCATTGAAAG-1_1	White Preadipocytes
CCACTTGGTCAGATTC-1_1	White Preadipocytes
CCACTTGTCACTCACC-1_1	White Preadipocytes
CCATAAGAGCCTCTTC-1_1	White Preadipocytes
CCATAAGCAATTGAGA-1_1	White Preadipocytes
CCATAAGGTACCTAGT-1_1	White Preadipocytes
CCATCACAGTTGTAAG-1_1	White Preadipocytes
CCATCACCAAATGGAT-1_1	White Preadipocytes
CCATCACCACGATAGG-1_1	White Preadipocytes
CCATCACTCGAATGCT-1_1	White Preadipocytes
CCCAACTAGAGCCCAA-1_1	White Preadipocytes
CCCAACTAGCTGGTGA-1_1	White Preadipocytes
CCCAACTCAAATCAGA-1_1	White Preadipocytes
CCCAACTCACATCATG-1_1	White Preadipocytes
CCCAACTGTATCGTGT-1_1	White Preadipocytes
CCCAACTGTTAAGAAC-1_1	White Preadipocytes
CCCAACTGTTCCATTT-1_1	White Preadipocytes
CCCAACTGTTGCATTG-1_1	White Preadipocytes
CCCAACTTCGACACCG-1_1	White Preadipocytes
CCCATTGCACTTGGGC-1_1	White Preadipocytes
CCCATTGGTCTCTCAC-1_1	White Preadipocytes
CCCATTGGTGCCTTTC-1_1	White Preadipocytes
CCCATTGGTTCAAGGG-1_1	White Preadipocytes
CCCGAAGTCCAGCTCT-1_1	White Preadipocytes
CCCGAAGTCTTTGGAG-1_1	White Preadipocytes
CCCGGAACATGTGGTT-1_1	White Preadipocytes
CCCGGAAGTATCGTAC-1_1	White Preadipocytes
CCCGGAAGTGAGTAAT-1_1	White Preadipocytes
CCCTAACAGTGAGTGC-1_1	White Preadipocytes
CCCTAACGTGCTGATT-1_1	White Preadipocytes
CCCTCAAAGGAAACGA-1_1	White Preadipocytes
CCCTCAAAGTTGCCCG-1_1	White Preadipocytes
CCCTCAACACTTGAGT-1_1	White Preadipocytes
CCCTCAACATCGCTAA-1_1	White Preadipocytes
CCCTCTCAGATGCAGC-1_1	White Preadipocytes
CCCTCTCAGGTCACCC-1_1	White Preadipocytes
CCCTCTCGTCCGATCG-1_1	White Preadipocytes
CCCTCTCGTCTTCGAA-1_1	White Preadipocytes
CCCTCTCTCGTAGCTA-1_1	White Preadipocytes
CCCTCTCTCTCCCTAG-1_1	White Preadipocytes
CCCTCTCTCTCTCTTC-1_1	White Preadipocytes
CCCTGATAGTAGATCA-1_1	White Preadipocytes
CCCTGATAGTCACTCA-1_1	White Preadipocytes
CCCTTAGAGAATTGCA-1_1	White Preadipocytes
CCCTTAGCAATAAGGT-1_1	White Preadipocytes
CCCTTAGCATAAGCGG-1_1	White Preadipocytes
CCCTTAGCATCTGGGC-1_1	White Preadipocytes
CCCTTAGTCCCGAGGT-1_1	White Preadipocytes
CCCTTAGTCGAAATCC-1_1	White Preadipocytes
CCGAACGAGGAATTAC-1_1	White Preadipocytes
CCGAACGGTGCTTCAA-1_1	White Preadipocytes
CCGATCTAGACCAAAT-1_1	White Preadipocytes
CCGATCTAGTTGCGCC-1_1	White Preadipocytes
CCGATCTTCTGAGCAT-1_1	White Preadipocytes
CCGCAAGCAAGGTCAG-1_1	White Preadipocytes
CCGCAAGCACGGCACT-1_1	White Preadipocytes
CCGCAAGCAGCCGTTG-1_1	White Preadipocytes
CCGCAAGGTTGAATCC-1_1	White Preadipocytes
CCGCAAGGTTGCATAC-1_1	White Preadipocytes
CCGCAAGTCAGGAGAC-1_1	White Preadipocytes
CCGCAAGTCCGATGCG-1_1	White Preadipocytes
CCGGACACAGCTCTGG-1_1	White Preadipocytes
CCGGACACAGTCGGTC-1_1	White Preadipocytes
CCGGACAGTAGCTGCC-1_1	White Preadipocytes
CCGGGTACATGTTTGG-1_1	White Preadipocytes
CCGGGTAGTTTCGCTC-1_1	White Preadipocytes
CCGGTAGTCGTCTCAC-1_1	White Preadipocytes
CCGGTAGTCTGGTTGA-1_1	White Preadipocytes
CCGGTGACAAATTGCC-1_1	White Preadipocytes
CCGGTGAGTTCCTAGA-1_1	White Preadipocytes
CCGGTGATCCTTGAAG-1_1	White Preadipocytes
CCGGTGATCGCTTACC-1_1	White Preadipocytes
CCGGTGATCTTTACAC-1_1	White Preadipocytes
CCGTAGGCAAATCCCA-1_1	White Preadipocytes
CCGTGAGCAGACCTAT-1_1	White Preadipocytes
CCGTGAGGTTGGGCCT-1_1	White Preadipocytes
CCGTGAGTCCAACTAG-1_1	White Preadipocytes
CCGTGAGTCTTCCGTG-1_1	White Preadipocytes
CCGTTCAAGAGATGCC-1_1	White Preadipocytes
CCGTTCACAGGGTTGA-1_1	White Preadipocytes
CCTAACCAGAGTCAGC-1_1	White Preadipocytes
CCTAACCCAATGAACA-1_1	White Preadipocytes
CCTAACCGTACCCGCA-1_1	White Preadipocytes
CCTAACCGTAGTTAGA-1_1	White Preadipocytes
CCTAACCGTGTCACAT-1_1	White Preadipocytes
CCTAACCTCGGTGAAG-1_1	White Preadipocytes
CCTAAGAAGACCTCAT-1_1	White Preadipocytes
CCTAAGAAGATGGCAC-1_1	White Preadipocytes
CCTAAGACAGAGGCAT-1_1	White Preadipocytes
CCTAAGATCACCCATC-1_1	White Preadipocytes
CCTAAGATCTCGTCAC-1_1	White Preadipocytes
CCTACGTAGTTTGGCT-1_1	White Preadipocytes
CCTACGTCATAACGGG-1_1	White Preadipocytes
CCTACGTGTTAGGAGC-1_1	White Preadipocytes
CCTATCGAGCTAGCCC-1_1	White Preadipocytes
CCTATCGTCAAGAGGC-1_1	White Preadipocytes
CCTCAACCACTCCCTA-1_1	White Preadipocytes
CCTCAACGTCTTCCGT-1_1	White Preadipocytes
CCTCACACAGGTGACA-1_1	White Preadipocytes
CCTCACAGTAGGCAAC-1_1	White Preadipocytes
CCTCACATCGTAACCA-1_1	White Preadipocytes
CCTCAGTGTGGAACCA-1_1	White Preadipocytes
CCTCAGTTCAGTGTCA-1_1	White Preadipocytes
CCTCATGCAGCTCATA-1_1	White Preadipocytes
CCTCATGTCTCCGTGT-1_1	White Preadipocytes
CCTCATGTCTGTCGCT-1_1	White Preadipocytes
CCTCATGTCTTTCCAA-1_1	White Preadipocytes
CCTCCAAAGATTTGCC-1_1	White Preadipocytes
CCTCCAAAGCACTCTA-1_1	White Preadipocytes
CCTCCAAAGCGAGTAC-1_1	White Preadipocytes
CCTCCAACACGAGGTA-1_1	White Preadipocytes
CCTCCAAGTGGTAACG-1_1	White Preadipocytes
CCTCCAATCCGACAGC-1_1	White Preadipocytes
CCTCCTCGTATGAGGC-1_1	White Preadipocytes
CCTCCTCGTCAGCTTA-1_1	White Preadipocytes
CCTCCTCGTGCACAAG-1_1	White Preadipocytes
CCTCCTCGTTCAATCG-1_1	White Preadipocytes
CCTCCTCTCACTGTTT-1_1	White Preadipocytes
CCTCCTCTCATGAGGG-1_1	White Preadipocytes
CCTCCTCTCGCTACAA-1_1	White Preadipocytes
CCTCCTCTCTCTGCCA-1_1	White Preadipocytes
CCTCTAGCAGTCTTCC-1_1	White Preadipocytes
CCTCTAGGTGAATGTA-1_1	White Preadipocytes
CCTCTAGGTGTTGATC-1_1	White Preadipocytes
CCTCTAGTCTGGCTGG-1_1	White Preadipocytes
CCTCTCCAGGATAATC-1_1	White Preadipocytes
CCTCTCCGTTAGAAGT-1_1	White Preadipocytes
CCTCTCCTCATTTGGG-1_1	White Preadipocytes
CCTCTCCTCCGCTGTT-1_1	White Preadipocytes
CCTGCATAGCTCACTA-1_1	White Preadipocytes
CCTGCATAGTCCGCCA-1_1	White Preadipocytes
CCTGCATCATTCGATG-1_1	White Preadipocytes
CCTGCATGTATCACCA-1_1	White Preadipocytes
CCTGCATGTATCGCTA-1_1	White Preadipocytes
CCTGCATGTTAAGCAA-1_1	White Preadipocytes
CCTGCATTCTGCAGCG-1_1	White Preadipocytes
CCTGTTGCACTCTGCT-1_1	White Preadipocytes
CCTGTTGGTCGTTGGC-1_1	White Preadipocytes
CCTGTTGGTGTTACAC-1_1	White Preadipocytes
CCTGTTGTCCACTGAA-1_1	White Preadipocytes
CCTGTTGTCCTGTTGC-1_1	White Preadipocytes
CCTGTTGTCGGAGTGA-1_1	White Preadipocytes
CCTTCAGAGAGGCGTT-1_1	White Preadipocytes
CCTTCAGAGCAATAGT-1_1	White Preadipocytes
CCTTCAGCAGCAGTCC-1_1	White Preadipocytes
CCTTCAGTCGCCTTTG-1_1	White Preadipocytes
CCTTCAGTCGTAGTCA-1_1	White Preadipocytes
CCTTCAGTCTGAATGC-1_1	White Preadipocytes
CCTTGTGAGCACTAAA-1_1	White Preadipocytes
CCTTGTGAGGTAAAGG-1_1	White Preadipocytes
CCTTGTGGTTTGGAAA-1_1	White Preadipocytes
CCTTGTGTCCTTATAC-1_1	White Preadipocytes
CCTTTGGAGTAGGATT-1_1	White Preadipocytes
CCTTTGGAGTCTAGCT-1_1	White Preadipocytes
CCTTTGGAGTCTTCCC-1_1	White Preadipocytes
CCTTTGGAGTTTGGCT-1_1	White Preadipocytes
CGAAGGAAGAGATGCC-1_1	White Preadipocytes
CGAAGGAAGCAGGCTA-1_1	White Preadipocytes
CGAAGGAGTATCACGT-1_1	White Preadipocytes
CGAAGGAGTCAGATTC-1_1	White Preadipocytes
CGAAGTTTCGCCAATA-1_1	White Preadipocytes
CGAATTGAGAGTCTTC-1_1	White Preadipocytes
CGAATTGCAGTAACGG-1_1	White Preadipocytes
CGAATTGTCTGTGCAA-1_1	White Preadipocytes
CGACAGCAGAAACTCA-1_1	White Preadipocytes
CGACAGCAGACATCAA-1_1	White Preadipocytes
CGACAGCAGCAGGCAT-1_1	White Preadipocytes
CGACAGCTCGCTGTCT-1_1	White Preadipocytes
CGAGAAGCACCTTCCA-1_1	White Preadipocytes
CGAGAAGGTGAGATAT-1_1	White Preadipocytes
CGAGAAGGTGAGTCAG-1_1	White Preadipocytes
CGAGAAGGTGTACATC-1_1	White Preadipocytes
CGAGAAGTCGTCTCAC-1_1	White Preadipocytes
CGAGGAACAGAGCGTA-1_1	White Preadipocytes
CGAGGAACAGATAAAC-1_1	White Preadipocytes
CGAGGAAGTGTTACAC-1_1	White Preadipocytes
CGAGGCTAGGGAGGCA-1_1	White Preadipocytes
CGAGGCTAGTTCGCAT-1_1	White Preadipocytes
CGAGGCTCAATCTCTT-1_1	White Preadipocytes
CGAGGCTGTCGTCTCT-1_1	White Preadipocytes
CGAGGCTTCAAGCCAT-1_1	White Preadipocytes
CGAGTGCAGAGCATCG-1_1	White Preadipocytes
CGAGTGCAGGGACTGT-1_1	White Preadipocytes
CGAGTGCAGTGCCAGA-1_1	White Preadipocytes
CGAGTGCGTCCTGGGT-1_1	White Preadipocytes
CGAGTGCGTCGGATTT-1_1	White Preadipocytes
CGAGTGCTCACCATAG-1_1	White Preadipocytes
CGAGTGCTCGTAGTCA-1_1	White Preadipocytes
CGAGTTAAGCCGAACA-1_1	White Preadipocytes
CGAGTTACATTGAAGA-1_1	White Preadipocytes
CGAGTTAGTGGTCCGT-1_1	White Preadipocytes
CGATCGGAGCGTTACT-1_1	White Preadipocytes
CGATCGGAGGATTTGA-1_1	White Preadipocytes
CGATCGGGTCTCTCTG-1_1	White Preadipocytes
CGATCGGGTTCCGTTC-1_1	White Preadipocytes
CGATCGGTCGCTTAAG-1_1	White Preadipocytes
CGATGCGCATCCTCAC-1_1	White Preadipocytes
CGATGCGGTGATTCTG-1_1	White Preadipocytes
CGATGCGTCGCCAACG-1_1	White Preadipocytes
CGATGCGTCTACCACC-1_1	White Preadipocytes
CGATGGCAGCTACGTT-1_1	White Preadipocytes
CGATGGCCAGTAACAA-1_1	White Preadipocytes
CGATGGCGTACGAAAT-1_1	White Preadipocytes
CGATGGCGTCTAACGT-1_1	White Preadipocytes
CGATGGCTCCGACGGT-1_1	White Preadipocytes
CGATGGCTCTCGCTTG-1_1	White Preadipocytes
CGCAGGTAGGTTGGAC-1_1	White Preadipocytes
CGCAGGTGTATTGCCA-1_1	White Preadipocytes
CGCAGGTGTTGTACGT-1_1	White Preadipocytes
CGCATAAAGTTCTACG-1_1	White Preadipocytes
CGCATAACACGCGGTT-1_1	White Preadipocytes
CGCATGGAGATGTTCC-1_1	White Preadipocytes
CGCATGGAGCACTTTG-1_1	White Preadipocytes
CGCATGGCAAAGGTTA-1_1	White Preadipocytes
CGCATGGGTCTTGAAC-1_1	White Preadipocytes
CGCATGGTCTGGCCGA-1_1	White Preadipocytes
CGCCAGACAGTTTCGA-1_1	White Preadipocytes
CGCCAGACATATGAAG-1_1	White Preadipocytes
CGCCAGAGTCATCGGC-1_1	White Preadipocytes
CGCCAGAGTGTACGCC-1_1	White Preadipocytes
CGCCAGAGTTCAGTAC-1_1	White Preadipocytes
CGCCAGATCGAACCTA-1_1	White Preadipocytes
CGCCATTAGAAACTAC-1_1	White Preadipocytes
CGCCATTCATCATCTT-1_1	White Preadipocytes
CGCCATTGTCGTACAT-1_1	White Preadipocytes
CGCCATTGTGTTACTG-1_1	White Preadipocytes
CGCCATTTCTAGGAAA-1_1	White Preadipocytes
CGCGTGACACACACGC-1_1	White Preadipocytes
CGCGTGACACAGAGAC-1_1	White Preadipocytes
CGGAACCAGGTCCCGT-1_1	White Preadipocytes
CGGAACCCATGACGGA-1_1	White Preadipocytes
CGGAACCGTTGTTGTG-1_1	White Preadipocytes
CGGAACCTCCAGCAAT-1_1	White Preadipocytes
CGGAATTAGATCCCAT-1_1	White Preadipocytes
CGGAATTGTAGGAGTC-1_1	White Preadipocytes
CGGAATTGTGCCTAAT-1_1	White Preadipocytes
CGGAATTGTTCGGTTA-1_1	White Preadipocytes
CGGAATTTCTTAGCTT-1_1	White Preadipocytes
CGGACACCAAGTGATA-1_1	White Preadipocytes
CGGACACCATCTTAGG-1_1	White Preadipocytes
CGGACACGTGCTCGTG-1_1	White Preadipocytes
CGGACACGTGTTGATC-1_1	White Preadipocytes
CGGACACGTTGCATGT-1_1	White Preadipocytes
CGGAGAACAAACTAGA-1_1	White Preadipocytes
CGGAGAACATATGGCT-1_1	White Preadipocytes
CGGAGAAGTGGAGGTT-1_1	White Preadipocytes
CGGAGAATCGGTCTGG-1_1	White Preadipocytes
CGGCAGTAGGCGCTCT-1_1	White Preadipocytes
CGGCAGTCACTGTCCT-1_1	White Preadipocytes
CGGCAGTCAGCTCTGG-1_1	White Preadipocytes
CGGCAGTGTCGTTGCG-1_1	White Preadipocytes
CGGCAGTGTCTTCTAT-1_1	White Preadipocytes
CGGCAGTGTTAAAGTG-1_1	White Preadipocytes
CGGCAGTGTTGCCAAT-1_1	White Preadipocytes
CGGGACTCACCGTGCA-1_1	White Preadipocytes
CGGGACTCATTGAAGA-1_1	White Preadipocytes
CGGGACTTCTTAATCC-1_1	White Preadipocytes
CGGGCATAGGTAGCAC-1_1	White Preadipocytes
CGGGCATCAATTGAAG-1_1	White Preadipocytes
CGGGCATGTGTAACGG-1_1	White Preadipocytes
CGGGCATTCTGCCTGT-1_1	White Preadipocytes
CGGGCATTCTTTACAC-1_1	White Preadipocytes
CGGGTCAAGAAGCGCT-1_1	White Preadipocytes
CGGGTCAAGAGTAACT-1_1	White Preadipocytes
CGGGTCAAGCTAATCC-1_1	White Preadipocytes
CGGGTCACACACGCCA-1_1	White Preadipocytes
CGGGTCAGTCCATACA-1_1	White Preadipocytes
CGGGTCATCAGGTAAA-1_1	White Preadipocytes
CGGGTCATCCCACAGG-1_1	White Preadipocytes
CGGGTCATCCGTATAG-1_1	White Preadipocytes
CGGGTCATCTTCGGAA-1_1	White Preadipocytes
CGGGTGTAGAGCGACT-1_1	White Preadipocytes
CGGGTGTAGCCGTCGT-1_1	White Preadipocytes
CGGGTGTAGGGTACGT-1_1	White Preadipocytes
CGGGTGTAGGTGCGAT-1_1	White Preadipocytes
CGGGTGTAGTTCCGGC-1_1	White Preadipocytes
CGGGTGTCACTACTTT-1_1	White Preadipocytes
CGGGTGTTCATTTGGG-1_1	White Preadipocytes
CGGGTGTTCGAGCACC-1_1	White Preadipocytes
CGGTCAGAGTCCGTCG-1_1	White Preadipocytes
CGGTCAGCAAGCACCC-1_1	White Preadipocytes
CGGTCAGCACAATTCG-1_1	White Preadipocytes
CGGTCAGCAGTCAGCC-1_1	White Preadipocytes
CGGTCAGCATCAGCTA-1_1	White Preadipocytes
CGGTCAGGTAGGTCAG-1_1	White Preadipocytes
CGGTCAGGTGCCTAAT-1_1	White Preadipocytes
CGTAAGTAGACCAGAC-1_1	White Preadipocytes
CGTAAGTAGCTGAGCA-1_1	White Preadipocytes
CGTAAGTAGGTCACAG-1_1	White Preadipocytes
CGTAAGTCACTCGATA-1_1	White Preadipocytes
CGTAAGTCATAGTCAC-1_1	White Preadipocytes
CGTAAGTTCACAACCA-1_1	White Preadipocytes
CGTAAGTTCCGACGGT-1_1	White Preadipocytes
CGTAATGCAAATCGGG-1_1	White Preadipocytes
CGTAATGCAGCAGATG-1_1	White Preadipocytes
CGTAGTAAGATGACCG-1_1	White Preadipocytes
CGTAGTACAAATCCCA-1_1	White Preadipocytes
CGTAGTACACTACCGG-1_1	White Preadipocytes
CGTAGTAGTTGCCGAC-1_1	White Preadipocytes
CGTAGTATCACGGTCG-1_1	White Preadipocytes
CGTAGTATCCATTCAT-1_1	White Preadipocytes
CGTCAAACACTGGACC-1_1	White Preadipocytes
CGTCAAACATTGAAGA-1_1	White Preadipocytes
CGTCAAAGTCTAGATC-1_1	White Preadipocytes
CGTCAAATCAACGCTA-1_1	White Preadipocytes
CGTCCATAGAGAGAAC-1_1	White Preadipocytes
CGTCCATAGCATTGAA-1_1	White Preadipocytes
CGTCCATAGGTAGTCG-1_1	White Preadipocytes
CGTCCATCAACGGTAG-1_1	White Preadipocytes
CGTCCATCAGAGATGC-1_1	White Preadipocytes
CGTCCATGTGACAACG-1_1	White Preadipocytes
CGTCCATTCACGGTCG-1_1	White Preadipocytes
CGTCCATTCAGAACCT-1_1	White Preadipocytes
CGTCCATTCCATCCGT-1_1	White Preadipocytes
CGTGAATAGGGCTTCC-1_1	White Preadipocytes
CGTGATAAGCACGATG-1_1	White Preadipocytes
CGTGATAAGCCGATTT-1_1	White Preadipocytes
CGTGATAAGCCGTAAG-1_1	White Preadipocytes
CGTGATAAGGCCTTGC-1_1	White Preadipocytes
CGTGATAAGTTGTACC-1_1	White Preadipocytes
CGTGATAGTCCAAAGG-1_1	White Preadipocytes
CGTGCTTCAATAGTGA-1_1	White Preadipocytes
CGTGCTTCACGTACAT-1_1	White Preadipocytes
CGTGCTTCACGTGAGA-1_1	White Preadipocytes
CGTGCTTCAGAAGTGC-1_1	White Preadipocytes
CGTGCTTCATAAGCGG-1_1	White Preadipocytes
CGTGCTTTCGTGGAAG-1_1	White Preadipocytes
CGTGTCTTCTCTCGAC-1_1	White Preadipocytes
CGTTAGAAGGTATCTC-1_1	White Preadipocytes
CGTTAGAGTGGTCTGC-1_1	White Preadipocytes
CGTTAGATCCCACAGG-1_1	White Preadipocytes
CGTTCTGAGAAGCTGC-1_1	White Preadipocytes
CGTTCTGAGATTGGGC-1_1	White Preadipocytes
CGTTCTGAGGTAGCAC-1_1	White Preadipocytes
CGTTCTGTCGTGCACG-1_1	White Preadipocytes
CGTTGGGCAGCAGAAC-1_1	White Preadipocytes
CGTTGGGTCCACGGGT-1_1	White Preadipocytes
CTAACCCAGGATATAC-1_1	White Preadipocytes
CTAACCCTCAAGAGTA-1_1	White Preadipocytes
CTAACTTAGGGCTAAC-1_1	White Preadipocytes
CTAACTTGTCGCATTA-1_1	White Preadipocytes
CTAACTTGTGATTCTG-1_1	White Preadipocytes
CTAAGTGAGCGCAATG-1_1	White Preadipocytes
CTAAGTGCACATAGCT-1_1	White Preadipocytes
CTAAGTGTCATCGCTC-1_1	White Preadipocytes
CTACAGAAGAGCAGCT-1_1	White Preadipocytes
CTACAGAAGATTAGTG-1_1	White Preadipocytes
CTACAGATCAGCTAGT-1_1	White Preadipocytes
CTACAGATCCCGAAAT-1_1	White Preadipocytes
CTACATTGTGAGACCA-1_1	White Preadipocytes
CTACATTTCCCGTTGT-1_1	White Preadipocytes
CTACCCAGTCGGATTT-1_1	White Preadipocytes
CTACCCATCCAGGACC-1_1	White Preadipocytes
CTACCCATCCTCTAAT-1_1	White Preadipocytes
CTACCTGAGCAAACAT-1_1	White Preadipocytes
CTACCTGAGTGGTGGT-1_1	White Preadipocytes
CTACCTGGTGACACAG-1_1	White Preadipocytes
CTACCTGGTTAAGTCC-1_1	White Preadipocytes
CTACCTGTCCATTCGC-1_1	White Preadipocytes
CTACGGGAGCTAGAGC-1_1	White Preadipocytes
CTACGGGCACCAGCCA-1_1	White Preadipocytes
CTACGGGCAGTCCCGA-1_1	White Preadipocytes
CTACGGGCATGCCGAC-1_1	White Preadipocytes
CTACGGGGTGCCCACA-1_1	White Preadipocytes
CTACGGGGTTCCACGG-1_1	White Preadipocytes
CTACTATAGATTGACA-1_1	White Preadipocytes
CTACTATAGCCATTTG-1_1	White Preadipocytes
CTACTATCACTGTCGG-1_1	White Preadipocytes
CTACTATCAGAGATGC-1_1	White Preadipocytes
CTACTATCATGAGATA-1_1	White Preadipocytes
CTACTATGTGCAATAA-1_1	White Preadipocytes
CTACTATTCCATTCGC-1_1	White Preadipocytes
CTAGACAAGATGCTAA-1_1	White Preadipocytes
CTAGACAAGTCACGAG-1_1	White Preadipocytes
CTAGACACATTAAAGG-1_1	White Preadipocytes
CTAGACAGTCCCTGAG-1_1	White Preadipocytes
CTAGACAGTCTCCCTA-1_1	White Preadipocytes
CTAGACATCCCTCGAT-1_1	White Preadipocytes
CTAGGTAGTGCGGCTT-1_1	White Preadipocytes
CTAGGTATCGGAAGGT-1_1	White Preadipocytes
CTATAGGCAACAACAA-1_1	White Preadipocytes
CTATAGGCAACCCTAA-1_1	White Preadipocytes
CTATCCGAGGTAAAGG-1_1	White Preadipocytes
CTATCCGAGGTGTGAC-1_1	White Preadipocytes
CTATCCGCATCTTAGG-1_1	White Preadipocytes
CTATCCGCATTGGGAG-1_1	White Preadipocytes
CTATCCGGTGTGTCGC-1_1	White Preadipocytes
CTATCTAAGCCAACCC-1_1	White Preadipocytes
CTATCTACACACCTAA-1_1	White Preadipocytes
CTATCTAGTAGCACAG-1_1	White Preadipocytes
CTATCTAGTGAAGCTG-1_1	White Preadipocytes
CTATCTAGTTATCCAG-1_1	White Preadipocytes
CTATCTATCTGACGCG-1_1	White Preadipocytes
CTATCTATCTGAGCAT-1_1	White Preadipocytes
CTATCTATCTGTGTGA-1_1	White Preadipocytes
CTCAACCCACGCTGAC-1_1	White Preadipocytes
CTCAACCGTCACTCAA-1_1	White Preadipocytes
CTCAACCGTCTTAGTG-1_1	White Preadipocytes
CTCAAGAAGGAGTCTG-1_1	White Preadipocytes
CTCAAGAAGGGACCAT-1_1	White Preadipocytes
CTCAAGAGTCCGACGT-1_1	White Preadipocytes
CTCAAGATCGCTAAAC-1_1	White Preadipocytes
CTCAAGATCGGCTGTG-1_1	White Preadipocytes
CTCAATTCAGACCTAT-1_1	White Preadipocytes
CTCAATTGTGGTCTTA-1_1	White Preadipocytes
CTCAATTTCCTCTAAT-1_1	White Preadipocytes
CTCACTGAGCAAACAT-1_1	White Preadipocytes
CTCACTGAGCTCTGTA-1_1	White Preadipocytes
CTCACTGCAGCGGATA-1_1	White Preadipocytes
CTCACTGGTCGCATCG-1_1	White Preadipocytes
CTCACTGGTGAAGCTG-1_1	White Preadipocytes
CTCACTGTCTCCCATG-1_1	White Preadipocytes
CTCACTGTCTCGTCGT-1_1	White Preadipocytes
CTCAGAAAGCTAATCC-1_1	White Preadipocytes
CTCAGAAGTAAGGAGA-1_1	White Preadipocytes
CTCAGAAGTCGTGCCA-1_1	White Preadipocytes
CTCAGAAGTGGTCTAT-1_1	White Preadipocytes
CTCAGAAGTGTTCATG-1_1	White Preadipocytes
CTCAGGGAGCTCGTGC-1_1	White Preadipocytes
CTCAGGGAGTGGCCTC-1_1	White Preadipocytes
CTCAGGGCACTCCTTG-1_1	White Preadipocytes
CTCAGGGGTGCAATGG-1_1	White Preadipocytes
CTCAGGGGTGTCCATA-1_1	White Preadipocytes
CTCAGGGTCGAAGGAC-1_1	White Preadipocytes
CTCAGTCAGAGCACTG-1_1	White Preadipocytes
CTCAGTCCAATACGCT-1_1	White Preadipocytes
CTCAGTCGTTCCGCTT-1_1	White Preadipocytes
CTCAGTCTCAACGTGT-1_1	White Preadipocytes
CTCAGTCTCCTCGCAT-1_1	White Preadipocytes
CTCATCGAGTAGTCAA-1_1	White Preadipocytes
CTCATCGCAGGGACTA-1_1	White Preadipocytes
CTCATCGCATCGCCTT-1_1	White Preadipocytes
CTCATCGCATGCCGCA-1_1	White Preadipocytes
CTCATCGGTATGACAA-1_1	White Preadipocytes
CTCATCGTCAAGAGGC-1_1	White Preadipocytes
CTCATCGTCAGTCAGT-1_1	White Preadipocytes
CTCATGCAGACGGTTG-1_1	White Preadipocytes
CTCATGCAGTGCTCAT-1_1	White Preadipocytes
CTCATGCTCCGTGGCA-1_1	White Preadipocytes
CTCATGCTCTCTAGGA-1_1	White Preadipocytes
CTCATGCTCTTAGTTC-1_1	White Preadipocytes
CTCATTAAGTAGCCAG-1_1	White Preadipocytes
CTCATTACACTTTAGG-1_1	White Preadipocytes
CTCATTAGTCGAAACG-1_1	White Preadipocytes
CTCATTAGTGTTACTG-1_1	White Preadipocytes
CTCATTATCGCTGACG-1_1	White Preadipocytes
CTCCAACAGAAGCTCG-1_1	White Preadipocytes
CTCCAACAGAAGTCTA-1_1	White Preadipocytes
CTCCAACTCTGTGCAA-1_1	White Preadipocytes
CTCCACAAGGGATGTC-1_1	White Preadipocytes
CTCCACACAATTGCGT-1_1	White Preadipocytes
CTCCACAGTAGCTAAA-1_1	White Preadipocytes
CTCCACAGTCGTGGTC-1_1	White Preadipocytes
CTCCACATCATTCACT-1_1	White Preadipocytes
CTCCATGCATAAGCAA-1_1	White Preadipocytes
CTCCATGGTAATACCC-1_1	White Preadipocytes
CTCCATGGTGAGAGGG-1_1	White Preadipocytes
CTCCATGTCGGTCATA-1_1	White Preadipocytes
CTCCCAACAACACGAG-1_1	White Preadipocytes
CTCCCAACACGCGGTT-1_1	White Preadipocytes
CTCCCAACAGGCACTC-1_1	White Preadipocytes
CTCCCAAGTTTAGTCG-1_1	White Preadipocytes
CTCCCTCAGGGCTTCC-1_1	White Preadipocytes
CTCCCTCAGTAACCTC-1_1	White Preadipocytes
CTCCCTCCAAGTCGTT-1_1	White Preadipocytes
CTCCCTCCACTGGATT-1_1	White Preadipocytes
CTCCCTCTCAACGTGT-1_1	White Preadipocytes
CTCCGATAGCTCATAC-1_1	White Preadipocytes
CTCCGATCACTAGGCC-1_1	White Preadipocytes
CTCCGATTCAATCCGA-1_1	White Preadipocytes
CTCCGATTCATCACCC-1_1	White Preadipocytes
CTCCGATTCCAGCACG-1_1	White Preadipocytes
CTCCTCCAGAGTCTTC-1_1	White Preadipocytes
CTCCTCCAGGCCCAAA-1_1	White Preadipocytes
CTCCTCCCACTAACGT-1_1	White Preadipocytes
CTCCTCCGTCGCAACC-1_1	White Preadipocytes
CTCCTCCGTGCAATAA-1_1	White Preadipocytes
CTCCTCCGTTACCTGA-1_1	White Preadipocytes
CTCCTCCTCATGCCCT-1_1	White Preadipocytes
CTCCTCCTCCAACACA-1_1	White Preadipocytes
CTCCTCCTCCGAGGCT-1_1	White Preadipocytes
CTCCTCCTCTGGGCAC-1_1	White Preadipocytes
CTCCTTTAGAGACAAG-1_1	White Preadipocytes
CTCCTTTCACATAACC-1_1	White Preadipocytes
CTCCTTTGTCCAGGTC-1_1	White Preadipocytes
CTCCTTTTCTATGCCC-1_1	White Preadipocytes
CTCGAGGAGTCTGCAT-1_1	White Preadipocytes
CTCGAGGGTGTGATGG-1_1	White Preadipocytes
CTCGAGGGTTCGCGTG-1_1	White Preadipocytes
CTCGAGGGTTGCCGCA-1_1	White Preadipocytes
CTCTCAGCAGTTGGTT-1_1	White Preadipocytes
CTCTCAGGTATGACAA-1_1	White Preadipocytes
CTCTCAGGTCGCGTCA-1_1	White Preadipocytes
CTCTCAGTCAGACATC-1_1	White Preadipocytes
CTCTCAGTCCGTGTAA-1_1	White Preadipocytes
CTCTCAGTCGTCCTTG-1_1	White Preadipocytes
CTCTCGAAGAGATCGC-1_1	White Preadipocytes
CTCTCGACAATTGCGT-1_1	White Preadipocytes
CTCTCGAGTTGCGTAT-1_1	White Preadipocytes
CTCTCGATCTCGGGAC-1_1	White Preadipocytes
CTCTGGTAGGGTTGCA-1_1	White Preadipocytes
CTCTGGTAGGTAGTCG-1_1	White Preadipocytes
CTCTGGTTCCTTCTGG-1_1	White Preadipocytes
CTCTGGTTCGAGTGAG-1_1	White Preadipocytes
CTGAATGAGTCGCGAA-1_1	White Preadipocytes
CTGAATGCAAGTGCAG-1_1	White Preadipocytes
CTGAATGCAGTTGTCA-1_1	White Preadipocytes
CTGAATGGTCGCGTTG-1_1	White Preadipocytes
CTGAATGTCCGGCTTT-1_1	White Preadipocytes
CTGAATGTCGGTCATA-1_1	White Preadipocytes
CTGAATGTCTAGTGTG-1_1	White Preadipocytes
CTGAATGTCTTGAACG-1_1	White Preadipocytes
CTGAGCGAGCCAAGGT-1_1	White Preadipocytes
CTGAGCGAGCCGATCC-1_1	White Preadipocytes
CTGAGCGAGGTCGACA-1_1	White Preadipocytes
CTGAGCGCACACTGGC-1_1	White Preadipocytes
CTGAGCGCAGTGCCTG-1_1	White Preadipocytes
CTGAGCGGTCGAGCAA-1_1	White Preadipocytes
CTGAGCGTCATCTCTA-1_1	White Preadipocytes
CTGAGGCAGCGTACAG-1_1	White Preadipocytes
CTGAGGCGTGACAGGT-1_1	White Preadipocytes
CTGAGGCGTGGAGAAA-1_1	White Preadipocytes
CTGATCCAGCATACTC-1_1	White Preadipocytes
CTGATCCCATAAGCGG-1_1	White Preadipocytes
CTGCAGGAGAATTGCA-1_1	White Preadipocytes
CTGCAGGAGTGCGACA-1_1	White Preadipocytes
CTGCAGGCATTGTACG-1_1	White Preadipocytes
CTGCAGGTCAGCCCAG-1_1	White Preadipocytes
CTGCATCAGACTCTTG-1_1	White Preadipocytes
CTGCATCAGACTGTTC-1_1	White Preadipocytes
CTGCATCCACATTCTT-1_1	White Preadipocytes
CTGCATCCAGTCACGC-1_1	White Preadipocytes
CTGCATCCATACTGAC-1_1	White Preadipocytes
CTGCATCGTTGACTAC-1_1	White Preadipocytes
CTGCATCTCGTCTACC-1_1	White Preadipocytes
CTGCCATGTTAAGTCC-1_1	White Preadipocytes
CTGCCATTCAAACCCA-1_1	White Preadipocytes
CTGCCTAAGAATAACC-1_1	White Preadipocytes
CTGCCTAAGGAACGCT-1_1	White Preadipocytes
CTGCCTACAAACACCT-1_1	White Preadipocytes
CTGCCTACAAGGTCAG-1_1	White Preadipocytes
CTGCCTACATGAGGGT-1_1	White Preadipocytes
CTGCCTACATGTGGTT-1_1	White Preadipocytes
CTGCCTAGTCGTGGAA-1_1	White Preadipocytes
CTGCCTAGTGGCGCTT-1_1	White Preadipocytes
CTGCCTAGTTGGTGTT-1_1	White Preadipocytes
CTGCGAGAGTTGTAGA-1_1	White Preadipocytes
CTGCGAGCAAATGATG-1_1	White Preadipocytes
CTGCGAGTCGCTCATC-1_1	White Preadipocytes
CTGCTCATCACTACTT-1_1	White Preadipocytes
CTGGACGGTCACCGCA-1_1	White Preadipocytes
CTGGACGGTCATATGC-1_1	White Preadipocytes
CTGGACGGTCCACTTC-1_1	White Preadipocytes
CTGGACGGTCTGTGAT-1_1	White Preadipocytes
CTGGACGTCCTTATGT-1_1	White Preadipocytes
CTGGACGTCGGTCTGG-1_1	White Preadipocytes
CTGGCAGGTTATCTTC-1_1	White Preadipocytes
CTGGCAGGTTTCGGCG-1_1	White Preadipocytes
CTGGCAGTCTCCGAGG-1_1	White Preadipocytes
CTGGTCTAGGTGCTGA-1_1	White Preadipocytes
CTGGTCTAGTAGAATC-1_1	White Preadipocytes
CTGGTCTAGTATGGAT-1_1	White Preadipocytes
CTGGTCTCACGTATAC-1_1	White Preadipocytes
CTGGTCTCATCCGAGC-1_1	White Preadipocytes
CTGGTCTGTGGTCTAT-1_1	White Preadipocytes
[truncated: 8,290 more rows]
