# Supplementary material for: White and brown adipose tissue share a convergent fibro-adipogenic progenitor population
Source: EMBO Rep. 2025 Oct 8;26(22):5612–36. doi: 10.1038/s44319-025-00591-6 (PMC12635263; doi:10.1038/s44319-025-00591-6)
Supplement: Supplementary file 11 — Source data Fig. 4 [file 44319_2025_591_MOESM11_ESM.zip › Figure 4 source data/4A/wat_bat_clusters.csv]

	x
AAACCCACAGAGCCCT-1_1	1
AAACCCACAGTCAGTT-1_1	2
AAACCCAGTATGACAA-1_1	1
AAACGAAAGCGCAATG-1_1	2
AAACGAACACATGGTT-1_1	1
AAACGAAGTGCGAGTA-1_1	8
AAACGAATCCTGTTGC-1_1	3
AAACGCTAGCAGTACG-1_1	1
AAACGCTAGTCTCCTC-1_1	1
AAACGCTAGTTGTACC-1_1	8
AAACGCTGTAAGACCG-1_1	2
AAACGCTGTCGATTCA-1_1	8
AAACGCTTCACTGTCC-1_1	8
AAACGCTTCTAGACCA-1_1	1
AAACGCTTCTTGCGCT-1_1	1
AAAGAACCAGCTTTGA-1_1	3
AAAGAACGTTCGGTCG-1_1	1
AAAGAACTCTCTCTAA-1_1	2
AAAGGATCATTGTGCA-1_1	6
AAAGGATGTAGACACG-1_1	1
AAAGGATGTTGCCGAC-1_1	1
AAAGGGCAGAAGATCT-1_1	1
AAAGGGCCAAAGCACG-1_1	4
AAAGGGCGTTTGGGTT-1_1	2
AAAGGTACACTACTTT-1_1	8
AAAGGTACAGACAAGC-1_1	2
AAAGGTAGTATGCGTT-1_1	8
AAAGGTAGTATTTCTC-1_1	1
AAAGGTAGTCTGTGGC-1_1	3
AAAGGTATCGGTGTTA-1_1	8
AAAGTCCTCCGCGATG-1_1	1
AAAGTGAAGCGTTCAT-1_1	1
AAAGTGAAGTGGTGGT-1_1	2
AAAGTGAGTCTTGTCC-1_1	6
AAATGGACAAGCAGGT-1_1	2
AAATGGACAATACCTG-1_1	8
AAATGGACACGTGAGA-1_1	2
AAATGGACACTCATAG-1_1	1
AAATGGAGTACTGCGC-1_1	2
AAATGGAGTAGGAAAG-1_1	8
AACAAAGCAGGTATGG-1_1	5
AACAAAGCATAGAGGC-1_1	1
AACAAAGGTCCCTGTT-1_1	2
AACAAAGGTGCATTAC-1_1	8
AACAAAGGTGCGGTAA-1_1	2
AACAAAGGTGGTTTGT-1_1	5
AACAACCAGCAGTCTT-1_1	1
AACAACCAGGAGAATG-1_1	2
AACAACCAGTCATGAA-1_1	1
AACAACCCACGGCACT-1_1	3
AACAACCCAGAGAATT-1_1	1
AACAACCCAGCGGTCT-1_1	1
AACAACCGTAGACGTG-1_1	2
AACAACCGTTTGATCG-1_1	6
AACAAGACAACTGATC-1_1	1
AACAAGACACGACAGA-1_1	3
AACACACAGTCAGAGC-1_1	2
AACACACCAAAGGGTC-1_1	1
AACACACCAAGAGTTA-1_1	2
AACACACTCGATGCTA-1_1	1
AACAGGGAGACGACGT-1_1	8
AACAGGGAGGATCACG-1_1	2
AACAGGGAGTTCGCAT-1_1	3
AACAGGGGTGGTGATG-1_1	2
AACAGGGTCTGTAACG-1_1	1
AACCACAGTCAACATC-1_1	1
AACCACAGTGTGTGTT-1_1	1
AACCACATCACAAGGG-1_1	1
AACCACATCAGGACAG-1_1	1
AACCATGAGTGGAATT-1_1	1
AACCATGGTACACGCC-1_1	8
AACCATGTCGTCGGGT-1_1	2
AACCCAAAGCAATTAG-1_1	1
AACCCAAAGCAATTCC-1_1	1
AACCCAAAGTCGAATA-1_1	8
AACCCAACACACCTAA-1_1	1
AACCCAACAGCTACAT-1_1	1
AACCCAACATCATGAC-1_1	1
AACCCAAGTGATTGGG-1_1	2
AACCTGAAGATCACTC-1_1	1
AACCTGAAGTGTTGAA-1_1	8
AACCTGACATCGCCTT-1_1	8
AACCTGAGTACAGGTG-1_1	2
AACCTGAGTTGAAGTA-1_1	8
AACCTGAGTTGACTAC-1_1	2
AACCTGATCAAATGCC-1_1	1
AACCTTTCAAAGCAAT-1_1	1
AACCTTTCACTTTATC-1_1	1
AACCTTTGTCTAGATC-1_1	1
AACGAAAAGTAGAGTT-1_1	2
AACGAAAGTAGTGCGA-1_1	9
AACGAAATCGTGTGAT-1_1	2
AACGAAATCTAGTCAG-1_1	1
AACGGGAAGAACTCCT-1_1	2
AACGGGAAGCTGACAG-1_1	2
AACGGGAAGGCATCTT-1_1	1
AACGGGAAGTAGCTCT-1_1	3
AACGGGAAGTGACCTT-1_1	3
AACGGGACACCTGAAT-1_1	1
AACGGGACATGACGAG-1_1	4
AACGGGATCGCTTGCT-1_1	1
AACGTCAAGAGTCACG-1_1	1
AACGTCAGTCAACACT-1_1	1
AACGTCATCAACTGGT-1_1	3
AACTTCTAGACATAAC-1_1	1
AACTTCTAGACCTCCG-1_1	3
AACTTCTGTAGTTCCA-1_1	1
AACTTCTGTGTGAATA-1_1	3
AACTTCTGTTACGTAC-1_1	3
AACTTCTTCGTGTTCC-1_1	1
AAGAACAAGTGAGTTA-1_1	2
AAGACAAGTCTAGTGT-1_1	9
AAGACAAGTGGTGATG-1_1	2
AAGACAATCCGGGACT-1_1	2
AAGACAATCTCTTCAA-1_1	1
AAGACTCAGCGCCTCA-1_1	1
AAGACTCTCAAGAGTA-1_1	2
AAGATAGAGGAGTCTG-1_1	8
AAGATAGAGGCACGAT-1_1	2
AAGCATCAGGTAAACT-1_1	3
AAGCATCCAAGCTACT-1_1	1
AAGCATCCAATTGAGA-1_1	1
AAGCATCCAGAGCTAG-1_1	8
AAGCCATAGCATGCAG-1_1	8
AAGCCATAGCCGATCC-1_1	1
AAGCCATAGTCACACT-1_1	3
AAGCCATCAATTCGTG-1_1	1
AAGCCATGTTCGGTTA-1_1	1
AAGCGAGAGCGTGCCT-1_1	2
AAGCGAGCAAGATTGA-1_1	2
AAGCGAGCACAGAGCA-1_1	1
AAGCGAGCATAATCGC-1_1	1
AAGCGAGGTTTAGTCG-1_1	2
AAGCGTTGTAACTAAG-1_1	3
AAGCGTTGTGTGGACA-1_1	8
AAGCGTTTCAAACCCA-1_1	2
AAGCGTTTCCTAGCCT-1_1	1
AAGCGTTTCGTGCAGC-1_1	2
AAGGAATAGAAGATCT-1_1	1
AAGGAATAGACGCTCC-1_1	1
AAGGAATAGCTGACAG-1_1	2
AAGGAATAGGCTTAGG-1_1	8
AAGGAATAGTTAACAG-1_1	2
AAGGAATAGTTTGGCT-1_1	2
AAGGAATGTTTCTATC-1_1	1
AAGGAATTCATCTATC-1_1	1
AAGGAATTCGCTATTT-1_1	1
AAGGTAAAGACATACA-1_1	3
AAGGTAAAGTAGCATA-1_1	2
AAGGTAACACGCTTAA-1_1	2
AAGGTAAGTCGAACAG-1_1	2
AAGTACCAGGTACAGC-1_1	1
AAGTACCCAGGTTCGC-1_1	1
AAGTACCGTCCTCATC-1_1	1
AAGTCGTTCACTCTTA-1_1	5
AAGTCGTTCAGTGTTG-1_1	2
AAGTCGTTCATACGGT-1_1	8
AAGTGAAAGAAGAACG-1_1	2
AAGTGAAAGAGTTGTA-1_1	9
AAGTGAAAGTAGCAAT-1_1	1
AAGTGAACAGAGGAAA-1_1	1
AAGTGAAGTACCACGC-1_1	3
AAGTTCGAGCTAGATA-1_1	2
AAGTTCGCAAGCTGTT-1_1	3
AAGTTCGCAATTGGTC-1_1	8
AAGTTCGCACCCTAAA-1_1	2
AAGTTCGGTGGCCACT-1_1	3
AATAGAGCATTCTTCA-1_1	1
AATAGAGGTACAGAAT-1_1	1
AATAGAGTCGTTCCCA-1_1	4
AATAGAGTCTTCGGAA-1_1	2
AATCACGCAACCGACC-1_1	1
AATCACGGTGGATCAG-1_1	8
AATCACGGTTCAAGTC-1_1	1
AATCGACCACCGTGCA-1_1	3
AATCGACGTAGTTACC-1_1	3
AATCGACTCCGCTAGG-1_1	1
AATCGTGCACACCTGG-1_1	1
AATCGTGCACGTACAT-1_1	3
AATCGTGGTGTCCTAA-1_1	3
AATCGTGGTTTGAACC-1_1	1
AATGAAGCAATTGTGC-1_1	2
AATGACCAGTTGTCAC-1_1	1
AATGACCCAAAGGCAC-1_1	8
AATGACCCATGCCATA-1_1	2
AATGACCGTACTGCGC-1_1	1
AATGACCGTAGCACAG-1_1	9
AATGACCGTCGTTGCG-1_1	2
AATGACCGTTCTTGCC-1_1	1
AATGCCAAGAAGAACG-1_1	1
AATGCCAAGAGGGTCT-1_1	9
AATGCCAAGCACTTTG-1_1	3
AATGCCAAGTTCAACC-1_1	1
AATGCCAGTGGTGATG-1_1	1
AATGCCATCCATTGCC-1_1	1
AATGGAAAGCTTCATG-1_1	1
AATGGAAAGGGATCAC-1_1	2
AATGGAACACGCTTAA-1_1	1
AATGGAACAGGTCCCA-1_1	1
AATGGCTAGGCTCCCA-1_1	2
AATGGCTCAGGATTCT-1_1	8
AATGGCTGTAGACGGT-1_1	6
AATGGCTGTATGATCC-1_1	2
AATGGCTTCGTCACCT-1_1	1
AATTCCTAGTCAACAA-1_1	1
AATTCCTCAACGGCTC-1_1	1
AATTCCTCAGTACTAC-1_1	1
AATTCCTGTTGTTGCA-1_1	3
AATTCCTTCAAATGCC-1_1	1
AATTCCTTCCGTGTCT-1_1	1
AATTTCCAGAGTGTGC-1_1	2
AATTTCCTCTGCCCTA-1_1	1
ACAAAGAAGCTGAAAT-1_1	2
ACAAAGAGTGGCGCTT-1_1	8
ACAAAGAGTTCTCTCG-1_1	3
ACAACCAAGGTCGTGA-1_1	2
ACAACCAGTCTTCAAG-1_1	1
ACAACCAGTGCCTGAC-1_1	3
ACAAGCTCACAGAAGC-1_1	3
ACAAGCTCAGTCAGTT-1_1	3
ACAAGCTTCCATTCGC-1_1	3
ACAAGCTTCGAGGCAA-1_1	2
ACACAGTAGCGTACAG-1_1	2
ACACAGTAGCGTGAAC-1_1	2
ACACAGTGTAGAATAC-1_1	1
ACACAGTTCGCTTAAG-1_1	1
ACACCAAAGATCCAAA-1_1	1
ACACCAACAGAGCCCT-1_1	3
ACACCAATCATTGCTT-1_1	1
ACACGCGGTCTCTCTG-1_1	3
ACACGCGGTGGACTGA-1_1	2
ACACGCGGTTCGGTTA-1_1	2
ACACTGACAACTCGTA-1_1	2
ACACTGACAGATCCTA-1_1	1
ACACTGAGTTCTAACG-1_1	8
ACAGAAAAGGACATCG-1_1	2
ACAGAAACAGAATGTA-1_1	2
ACAGAAACATACCACA-1_1	8
ACAGAAATCAACTCTT-1_1	1
ACAGAAATCAAGAGGC-1_1	1
ACAGCCGAGGGTGGGA-1_1	2
ACAGCCGAGTCACTAC-1_1	2
ACAGCCGAGTCGCCCA-1_1	1
ACAGCCGCATACACCA-1_1	2
ACAGCCGGTACTAGCT-1_1	8
ACAGCCGTCCTACGAA-1_1	2
ACAGGGACAGGCAATG-1_1	1
ACAGGGACAGTCCCGA-1_1	2
ACAGGGATCAATGTCG-1_1	2
ACAGGGATCCTGTTAT-1_1	1
ACAGGGATCGCCTAGG-1_1	1
ACATCCCCAATCAAGA-1_1	1
ACATCCCCATCGATCA-1_1	1
ACATCCCGTAACAGTA-1_1	1
ACATCCCGTCGTTTCC-1_1	2
ACATCGACAGCGGTCT-1_1	2
ACATCGACATCTAACG-1_1	1
ACATCGAGTCAGCTTA-1_1	1
ACATCGATCGAGTCTA-1_1	3
ACATCGATCGCCCAGA-1_1	2
ACATGCACACGCAGTC-1_1	1
ACATGCACATCAGTCA-1_1	1
ACATGCAGTAACGTTC-1_1	3
ACATGCAGTCGCTTGG-1_1	1
ACATGCATCTGATTCT-1_1	3
ACATTTCGTAGTCACT-1_1	1
ACATTTCGTCAGGCAA-1_1	2
ACATTTCGTGGTAATA-1_1	2
ACATTTCGTGGTCAAG-1_1	2
ACATTTCGTTGCATGT-1_1	1
ACATTTCTCAAGCCGC-1_1	2
ACCAAACGTAGCGATG-1_1	8
ACCAAACGTGGTAACG-1_1	1
ACCAAACTCCATTTCA-1_1	1
ACCAAACTCCGAGATT-1_1	1
ACCAAACTCGCCACTT-1_1	8
ACCAACAAGGTATTGA-1_1	2
ACCAACATCATCGACA-1_1	1
ACCAACATCTTTGCAT-1_1	8
ACCACAAAGTATTAGG-1_1	1
ACCACAAAGTGTTCAC-1_1	1
ACCACAACACAGGATG-1_1	2
ACCACAACATATTCGG-1_1	3
ACCACAACATGGGATG-1_1	1
ACCACAAGTGTTATCG-1_1	1
ACCACAAGTTAAGCAA-1_1	3
ACCATTTCACTGATTG-1_1	1
ACCATTTCATGTGCTA-1_1	1
ACCATTTGTCCTGTCT-1_1	3
ACCCAAAAGAAAGTCT-1_1	2
ACCCAAAAGAGAGGTA-1_1	1
ACCCAAACAGTTTCGA-1_1	8
ACCCAAAGTACTGCCG-1_1	2
ACCCAAATCCATCGTC-1_1	1
ACCCTCACAAGTGCAG-1_1	1
ACCCTTGGTACTAAGA-1_1	2
ACCCTTGTCAAGATAG-1_1	8
ACCCTTGTCAGATTGC-1_1	2
ACCCTTGTCTGTAACG-1_1	1
ACCGTTCAGGCGACAT-1_1	2
ACCGTTCAGTGGTCAG-1_1	2
ACCGTTCCACCATATG-1_1	5
ACCGTTCTCACCTTGC-1_1	1
ACCTACCAGAGTCCGA-1_1	1
ACCTACCAGCATGCAG-1_1	2
ACCTACCAGGTCACTT-1_1	2
ACCTACCCAGAACTCT-1_1	3
ACCTACCTCTGCGGAC-1_1	1
ACCTGAAGTCTAATCG-1_1	3
ACCTGAAGTGTCCGTG-1_1	2
ACGATCAAGCCGAATG-1_1	2
ACGATCAAGTTCCTGA-1_1	3
ACGATCACAGGTTCAT-1_1	5
ACGATCATCAAATGCC-1_1	8
ACGATCATCACCCATC-1_1	1
ACGATCATCTAAGCCA-1_1	3
ACGATCATCTCGCTCA-1_1	1
ACGATCATCTCTATAC-1_1	1
ACGATGTCACGCTGTG-1_1	1
ACGATGTTCAGGTAAA-1_1	1
ACGATGTTCCGCGATG-1_1	1
ACGCACGAGCGCACAA-1_1	1
ACGCACGCAACTAGAA-1_1	3
ACGCACGGTGTGAATA-1_1	2
ACGCACGTCAACCGAT-1_1	1
ACGCACGTCAATCTCT-1_1	1
ACGGAAGAGTGATAAC-1_1	8
ACGGAAGCATCTATCT-1_1	2
ACGGAAGGTGGTCTAT-1_1	8
ACGGAAGGTTGCTCGG-1_1	2
ACGGAAGGTTTCGCTC-1_1	8
ACGGGTCCACAGTGTT-1_1	2
ACGGGTCCACATATCG-1_1	1
ACGGTCGCACTGCGTG-1_1	2
ACGGTCGGTTAGCGGA-1_1	1
ACGGTCGGTTTCGTTT-1_1	3
ACGGTCGTCGCAGTTA-1_1	1
ACGGTTAAGTCCTACA-1_1	1
ACGGTTACACCTGCAG-1_1	2
ACGGTTACACTACCGG-1_1	1
ACGGTTATCACCTTGC-1_1	1
ACGTAACGTACCGGCT-1_1	1
ACGTAACGTCGTATTG-1_1	3
ACGTAACGTTCGTAAC-1_1	2
ACGTACACAAGCAGGT-1_1	8
ACGTACAGTACCACGC-1_1	1
ACGTACATCAGCAGAG-1_1	8
ACGTACATCGGAGATG-1_1	6
ACGTAGTCAAGGCGTA-1_1	8
ACGTAGTGTAGCTTTG-1_1	8
ACGTAGTGTAGTCCTA-1_1	8
ACGTCCTAGGCGCTCT-1_1	2
ACGTCCTAGTCATGCT-1_1	2
ACGTCCTCACTGATTG-1_1	1
ACGTCCTTCCGAGCTG-1_1	1
ACGTCCTTCTTTCAGT-1_1	1
ACGTTCCAGTGCCTCG-1_1	2
ACGTTCCCACTAGTAC-1_1	2
ACGTTCCGTGGGCTTC-1_1	2
ACGTTCCTCATTGCCC-1_1	2
ACGTTCCTCTCGTGGG-1_1	2
ACGTTCCTCTTGCAAG-1_1	1
ACTACGAAGGTTATAG-1_1	2
ACTACGAGTCCGGACT-1_1	1
ACTACGATCTTGCAAG-1_1	2
ACTATCTAGTGCACTT-1_1	1
ACTATCTCACAGCATT-1_1	1
ACTATGGCAAGCTGTT-1_1	8
ACTATGGCACCGTCTT-1_1	3
ACTATGGCATGACGAG-1_1	2
ACTATGGGTACCGTGC-1_1	1
ACTATGGGTCCGAAGA-1_1	2
ACTATGGGTCTCGCGA-1_1	2
ACTATGGGTGAGCCAA-1_1	2
ACTATGGGTGCAAGAC-1_1	8
ACTATGGGTGGCACTC-1_1	1
ACTATGGTCAAATGAG-1_1	2
ACTATGGTCCAGGACC-1_1	1
ACTATTCAGTGGCCTC-1_1	3
ACTATTCCAGCGCTTG-1_1	2
ACTATTCCATACTTTC-1_1	8
ACTCCCAGTACTGAGG-1_1	8
ACTCCCAGTATAGCTC-1_1	8
ACTCCCAGTTGCCTAA-1_1	1
ACTCCCATCTGCGGGT-1_1	2
ACTCTCGCATAATCCG-1_1	2
ACTCTCGGTGGAAATT-1_1	1
ACTCTCGGTTCATCTT-1_1	4
ACTGATGAGGCTCTCG-1_1	1
ACTGATGCAAATGGCG-1_1	1
ACTGATGCAGCTGTTA-1_1	2
ACTGATGCATCGTCCT-1_1	2
ACTGATGGTAGGCAAC-1_1	1
ACTGATGGTAGTTAGA-1_1	2
ACTGATGGTCAGTTTG-1_1	6
ACTGATGGTGCCTGAC-1_1	1
ACTGATGTCTTACGTT-1_1	1
ACTGCAAAGTGGATTA-1_1	5
ACTGCAACAGTAGATA-1_1	2
ACTGCAAGTCCGACGT-1_1	8
ACTGCAAGTGCCCAGT-1_1	1
ACTGCAATCACGATCA-1_1	1
ACTGCAATCTGAACGT-1_1	1
ACTGTCCCAAAGCTAA-1_1	2
ACTGTCCGTGGCTTAT-1_1	8
ACTGTCCTCCATCTCG-1_1	1
ACTGTGAAGGCGAAGG-1_1	2
ACTGTGAAGGTTGTTC-1_1	1
ACTGTGAAGTATCTGC-1_1	3
ACTGTGATCACAGTGT-1_1	1
ACTTAGGAGCTGACTT-1_1	2
ACTTAGGAGGTAGCAC-1_1	1
ACTTAGGAGTTAGTAG-1_1	3
ACTTAGGCAACCACGC-1_1	2
ACTTAGGCAACTGTGT-1_1	4
ACTTAGGCATGTGCTA-1_1	2
ACTTAGGTCAGGTAAA-1_1	2
ACTTAGGTCTGAGCAT-1_1	2
ACTTAGGTCTTTGGAG-1_1	1
ACTTATCAGAAGTATC-1_1	1
ACTTATCAGCGCTGCT-1_1	1
ACTTATCAGGCTCACC-1_1	8
ACTTATCGTCTAATCG-1_1	1
ACTTATCTCACTTCTA-1_1	3
ACTTATCTCCGAGATT-1_1	3
ACTTATCTCTCATGCC-1_1	1
ACTTCCGAGACCATAA-1_1	2
ACTTCCGCAGGGCTTC-1_1	1
ACTTCCGGTAAGTTAG-1_1	5
ACTTCCGTCTGCCCTA-1_1	7
ACTTCGCAGATTACCC-1_1	3
ACTTCGCAGCGACATG-1_1	3
ACTTCGCCAGCTGAGA-1_1	2
ACTTCGCTCCACTGGG-1_1	2
ACTTCGCTCCAGTACA-1_1	1
ACTTCGCTCGTCACCT-1_1	1
ACTTCGCTCTTTACAC-1_1	8
ACTTTCAAGACGATAT-1_1	3
ACTTTCAAGCATGATA-1_1	1
ACTTTCAAGCCTCTTC-1_1	1
ACTTTCAAGTGCAAAT-1_1	2
ACTTTCACACTGCGAC-1_1	2
ACTTTCAGTGGCTTAT-1_1	1
ACTTTGTAGAGTCTTC-1_1	1
ACTTTGTAGCTCCCTT-1_1	2
ACTTTGTAGTGCTAGG-1_1	4
ACTTTGTCAATCAGCT-1_1	3
ACTTTGTCACAGCTGC-1_1	8
ACTTTGTGTAGTCCTA-1_1	2
ACTTTGTGTTACACTG-1_1	3
ACTTTGTTCGTAGGGA-1_1	2
AGAAATGCAAATGGCG-1_1	1
AGAAATGGTAGATTGA-1_1	9
AGAAATGGTGGCTGAA-1_1	2
AGAAATGTCACCTTGC-1_1	3
AGAACAAAGACATAAC-1_1	8
AGAACAAAGTGCGTCC-1_1	1
AGAACAATCCTATTTG-1_1	2
AGAACCTCAAGGCCTC-1_1	3
AGAACCTCAATGTTGC-1_1	9
AGAACCTCAGACCAGA-1_1	1
AGAACCTCATACGCAT-1_1	1
AGAACCTGTACCGTCG-1_1	2
AGAACCTGTATGAGGC-1_1	3
AGAACCTTCATCACAG-1_1	2
AGAAGCGAGATTCGAA-1_1	8
AGAAGCGCAATTGCCA-1_1	3
AGAAGCGCACGGTCTG-1_1	2
AGAAGCGCAGACAAGC-1_1	2
AGAAGCGCATGACGAG-1_1	2
AGAAGCGGTAGAGTTA-1_1	2
AGAAGCGTCTTCGGAA-1_1	2
AGAAGTACAACAAAGT-1_1	2
AGAAGTACAGGTGTGA-1_1	2
AGAAGTACATTCTTCA-1_1	1
AGACAAACAGATCCTA-1_1	3
AGACAAACAGATGCGA-1_1	2
AGACAAACAGGTAGTG-1_1	8
AGACAAATCACTCCGT-1_1	8
AGACAAATCTTTGCGC-1_1	1
AGACACTCAATACCTG-1_1	5
AGACACTTCAGACAAA-1_1	3
AGACACTTCTCGTCAC-1_1	8
AGACAGGAGACTTAAG-1_1	8
AGACAGGCACATTCTT-1_1	1
AGACAGGCATCTTTCA-1_1	1
AGACAGGGTGAAAGTT-1_1	3
AGACAGGGTGAGATCG-1_1	4
AGACAGGTCACTAGCA-1_1	1
AGACAGGTCCGCTTAC-1_1	1
AGACAGGTCTATTGTC-1_1	8
AGACCATCAGCGTAGA-1_1	2
AGACCATCATGTGCCG-1_1	1
AGACCCGAGGGACTGT-1_1	1
AGACCCGCATGTACGT-1_1	2
AGACCCGGTCTGTCAA-1_1	1
AGACCCGGTGGGACAT-1_1	1
AGACTCACACGACCTG-1_1	8
AGACTCAGTAGTGTGG-1_1	1
AGACTCATCGCTCCTA-1_1	1
AGAGAATAGGTAAAGG-1_1	1
AGAGAATAGTCCTGCG-1_1	2
AGAGAATCAAGTGCAG-1_1	1
AGAGAATCAGGAGGTT-1_1	8
AGAGAATGTATTTCGG-1_1	2
AGAGAATGTCAATCTG-1_1	3
AGAGAATTCATGCCCT-1_1	3
AGAGAGCAGAAGGTAG-1_1	2
AGAGAGCAGCAGTAAT-1_1	8
AGAGAGCAGCCTGGAA-1_1	2
AGAGAGCAGGATCACG-1_1	1
AGAGAGCCAAACGGCA-1_1	2
AGAGAGCCAACCGGAA-1_1	8
AGAGAGCGTAACATGA-1_1	2
AGAGAGCGTCCGTACG-1_1	2
AGAGAGCTCACGGGCT-1_1	9
AGAGCAGAGAAGAACG-1_1	1
AGAGCAGAGCTGTACT-1_1	2
AGAGCAGAGGTTATAG-1_1	2
AGAGCAGCAGCATTGT-1_1	1
AGAGCAGCATCCTTCG-1_1	2
AGAGCAGGTTCGGTCG-1_1	5
AGAGCAGTCATGAGTC-1_1	1
AGAGCAGTCGTCAAAC-1_1	2
AGAGCCCCAAACCACT-1_1	8
AGAGCCCCAGAAATCA-1_1	1
AGAGCCCGTGAATTAG-1_1	1
AGATAGAAGGATACCG-1_1	2
AGATAGAGTAACAGTA-1_1	2
AGATAGAGTAGATTGA-1_1	2
AGATAGAGTAGTCGGA-1_1	2
AGATAGAGTATCAGCT-1_1	3
AGATAGAGTTGAGGAC-1_1	1
AGATAGATCTCTGCTG-1_1	1
AGATCCAAGACAGCGT-1_1	2
AGATCCACACGTCGGT-1_1	9
AGATCCACAGCAAGAC-1_1	9
AGATCCAGTCATATGC-1_1	3
AGATCCAGTGTGTACT-1_1	1
AGATCCATCGGAAGGT-1_1	2
AGATCCATCTTCGGAA-1_1	2
AGATCGTAGGTTCCAT-1_1	9
AGATCGTCATCCGATA-1_1	5
AGATCGTCATGTGTCA-1_1	2
AGATCGTGTAAGACCG-1_1	2
AGATCGTGTATCATGC-1_1	2
AGATCGTGTATTTCGG-1_1	2
AGATGAAAGTCTGGAG-1_1	2
AGATGAACATGACACT-1_1	3
AGATGAAGTTTACTGG-1_1	2
AGATGAATCACCTGGG-1_1	2
AGATGAATCGACCAAT-1_1	2
AGATGAATCGCAGAGA-1_1	4
AGATGCTGTCAGGCAA-1_1	8
AGATGCTGTTGCTGAT-1_1	2
AGATGCTTCGGTCACG-1_1	1
AGCATCAAGTTGTAGA-1_1	1
AGCATCAGTCCAAAGG-1_1	2
AGCATCAGTGATTCTG-1_1	2
AGCATCATCATCTACT-1_1	1
AGCATCATCCCGAGAC-1_1	2
AGCATCATCGATACGT-1_1	1
AGCCAATAGAATACAC-1_1	2
AGCCAATAGGGCGAGA-1_1	8
AGCCAATGTCCTGAAT-1_1	1
AGCCAATTCTGGGAGA-1_1	2
AGCCACGCATCGCTAA-1_1	1
AGCCACGCATCTGGGC-1_1	5
AGCCACGTCAACCTTT-1_1	1
AGCCAGCCAACGTATC-1_1	1
AGCGATTAGCTCGAAG-1_1	1
AGCGATTAGGCAGGTT-1_1	2
AGCGATTCAAGGTACG-1_1	2
AGCGATTGTCACTACA-1_1	1
AGCGCCAAGACCAGCA-1_1	6
AGCGCCACAGCCTATA-1_1	3
AGCGCCAGTAGCGTCC-1_1	2
AGCGCCATCCACGTAA-1_1	1
AGCGCCATCTCCATAT-1_1	1
AGCGTATAGTCGAAAT-1_1	2
AGCGTATTCTCCGCAT-1_1	8
AGCTACACAACTGCTA-1_1	1
AGCTACAGTACCTAAC-1_1	2
AGCTACAGTGATAGAT-1_1	2
AGCTACATCACTCGAA-1_1	2
AGCTACATCGCAACAT-1_1	8
AGCTACATCTTCTGGC-1_1	2
AGCTCAAAGGTGCAGT-1_1	4
AGCTCAACAGCGTGAA-1_1	3
AGCTCAACATCGGAAG-1_1	2
AGCTCAAGTATAGGGC-1_1	1
AGCTCAAGTGCGCTCA-1_1	2
AGCTCAAGTTGCCAAT-1_1	2
AGCTTCCAGGCATCAG-1_1	1
AGCTTCCAGGTGCCAA-1_1	1
AGCTTCCAGTGAGTTA-1_1	8
AGCTTCCGTGGCTCTG-1_1	2
AGCTTCCGTTTACCTT-1_1	1
AGCTTCCTCCACGTGG-1_1	3
AGCTTCCTCCGGCTTT-1_1	1
AGCTTCCTCGCAAGAG-1_1	1
AGGAAATCACCGGCTA-1_1	1
AGGAAATCACTTGTGA-1_1	2
AGGAAATTCCAGTACA-1_1	1
AGGAATAAGAGTCTTC-1_1	2
AGGAATACAAGTTCGT-1_1	2
AGGAATACAATCGTCA-1_1	3
AGGAATACAGCACAGA-1_1	1
AGGAATAGTTAGGGAC-1_1	8
AGGAATATCATACGGT-1_1	1
AGGAATATCGCGCCAA-1_1	2
AGGAATATCTTGGTGA-1_1	3
AGGACGACAATGACCT-1_1	2
AGGACGAGTACACGTT-1_1	1
AGGACGAGTGATACTC-1_1	3
AGGACGATCCTATTGT-1_1	2
AGGACGATCGTAGCTA-1_1	2
AGGACTTAGTGGAAAG-1_1	4
AGGACTTGTTTGTTCT-1_1	1
AGGAGGTAGCCAAGTG-1_1	3
AGGAGGTAGGGACACT-1_1	1
AGGAGGTCAACGTATC-1_1	1
AGGAGGTGTAGGCAAC-1_1	2
AGGAGGTGTTGTGTAC-1_1	2
AGGAGGTTCACGGTCG-1_1	8
AGGAGGTTCGCCAATA-1_1	2
AGGATAAAGAAACTCA-1_1	3
AGGATAAGTTCCGCTT-1_1	5
AGGATCTAGTGGTTAA-1_1	1
AGGATCTGTCGCGGTT-1_1	2
AGGATCTGTGACTGTT-1_1	3
AGGATCTGTTACCTGA-1_1	7
AGGATCTTCCTGGGTG-1_1	8
AGGCATTAGAGTGTTA-1_1	2
AGGCATTCAATGTGGG-1_1	8
AGGCATTGTGGCTGAA-1_1	2
AGGCATTTCATCACAG-1_1	1
AGGCATTTCGACCATA-1_1	3
AGGCATTTCTTTCCAA-1_1	1
AGGCTGCGTAGGATAT-1_1	1
AGGCTGCGTTTCCATT-1_1	2
AGGCTGCTCTCGTCAC-1_1	1
AGGGAGTAGACTCTAC-1_1	3
AGGGAGTAGAGATTCA-1_1	3
AGGGAGTAGGAACGAA-1_1	1
AGGGAGTTCGTTTACT-1_1	8
AGGGAGTTCTCGGTCT-1_1	2
AGGGCCTCAATTGAAG-1_1	3
AGGGCCTCACATGACT-1_1	1
AGGGCTCAGCTGAGCA-1_1	1
AGGGCTCTCAACTACG-1_1	3
AGGGTCCCAGATGCGA-1_1	1
AGGGTCCTCATGGTAC-1_1	2
AGGGTCCTCGGCTGAC-1_1	8
AGGGTGAAGATCACCT-1_1	1
AGGGTGAAGCGTCTGC-1_1	2
AGGGTGACACCCTATC-1_1	3
AGGGTGAGTTCCGCGA-1_1	2
AGGGTGATCCGATTAG-1_1	2
AGGGTTTAGCAGGTCA-1_1	1
AGGGTTTGTTAATCGC-1_1	4
AGGGTTTTCCAACCAA-1_1	2
AGGGTTTTCTTCGTAT-1_1	1
AGGTAGGAGAAAGCGA-1_1	2
AGGTAGGGTGGACTAG-1_1	8
AGGTAGGGTTTCGGCG-1_1	1
AGGTCATAGATAGTGT-1_1	2
AGGTCATAGTTTGCTG-1_1	8
AGGTCATCATAGATCC-1_1	3
AGGTCATCATCTGTTT-1_1	1
AGGTCATGTATCGTTG-1_1	2
AGGTCATGTCGTTGCG-1_1	8
AGGTCATTCTCATTAC-1_1	1
AGGTCTAAGACTGTTC-1_1	1
AGGTCTAAGAGTCTTC-1_1	3
AGGTCTAAGTTCCGTA-1_1	8
AGGTCTACAGGGCTTC-1_1	2
AGGTCTACATCGTGCG-1_1	2
AGGTCTAGTAGACGTG-1_1	2
AGGTCTAGTATGTCCA-1_1	3
AGGTGTTAGCATCTTG-1_1	3
AGGTGTTTCGGACCAC-1_1	8
AGGTGTTTCGTTCCCA-1_1	3
AGGTTACCAGTCGCAC-1_1	1
AGGTTACCATTGCTTT-1_1	1
AGGTTGTAGTACAACA-1_1	2
AGGTTGTCAGGTGACA-1_1	3
AGGTTGTTCGGTCGAC-1_1	8
AGTAACCTCATTCTTG-1_1	1
AGTAACCTCTCCTGTG-1_1	3
AGTAACCTCTGGTGCG-1_1	2
AGTAACCTCTTCCTAA-1_1	1
AGTACCACACCCTTAC-1_1	1
AGTACCATCCTTCAGC-1_1	1
AGTACCATCGCACGAC-1_1	1
AGTACTGGTAGCACAG-1_1	1
AGTACTGGTAGCCAGA-1_1	2
AGTACTGGTGTCATGT-1_1	4
AGTACTGTCAACGTGT-1_1	2
AGTACTGTCCTCACTG-1_1	3
AGTAGCTAGCCTGACC-1_1	1
AGTAGCTAGGGACCAT-1_1	3
AGTAGCTGTAGATCCT-1_1	2
AGTAGCTGTCAAAGTA-1_1	8
AGTAGCTGTTCAGCTA-1_1	8
AGTAGCTTCCTTCTAA-1_1	1
AGTAGTCAGCATCAGG-1_1	2
AGTAGTCAGGGAGTTC-1_1	3
AGTAGTCAGGTCACAG-1_1	3
AGTAGTCCACATCCCT-1_1	3
AGTAGTCTCGTGCACG-1_1	2
AGTCAACAGGTGGTTG-1_1	2
AGTCAACAGTCTCGTA-1_1	2
AGTCAACCAATCCTAG-1_1	8
AGTCAACGTACGTGTT-1_1	4
AGTCAACGTTCCGTTC-1_1	2
AGTCAACTCAAAGCCT-1_1	5
AGTCAACTCAATCAGC-1_1	2
AGTCAACTCACTTGTT-1_1	5
AGTCAACTCAGCGCAC-1_1	1
AGTCACAAGTCCCAGC-1_1	2
AGTCACAAGTGGACGT-1_1	2
AGTCACAAGTGGTTGG-1_1	3
AGTCACAGTAAGGAGA-1_1	8
AGTCACATCCCGAAAT-1_1	2
AGTCATGTCGCTACAA-1_1	1
AGTCTCCCAAGATGTA-1_1	2
AGTCTCCCAGGCCTGT-1_1	2
AGTCTCCGTAATGCGG-1_1	8
AGTCTCCGTGGACTAG-1_1	8
AGTCTCCTCCAGGACC-1_1	1
AGTCTCCTCTGGCCGA-1_1	2
AGTGACTAGTGCACCC-1_1	2
AGTGATCAGACCAGCA-1_1	3
AGTGATCAGGTGAGAA-1_1	2
AGTGATCCAAATGGCG-1_1	2
AGTGATCCACATTCGA-1_1	3
AGTGATCGTGCTCTTC-1_1	2
AGTGATCGTTCCACGG-1_1	4
AGTGATCGTTGGGAAC-1_1	2
AGTGATCTCGAATCCA-1_1	8
AGTGATCTCGTAGCTA-1_1	4
AGTGATCTCTCTCTAA-1_1	1
AGTGCCGAGCGGGTTA-1_1	6
AGTGCCGAGGTACCTT-1_1	8
AGTGCCGGTATAGGAT-1_1	1
AGTGCCGGTCATGGCC-1_1	1
AGTGCCGTCGAGAAAT-1_1	2
AGTGTTGAGCATCTTG-1_1	3
AGTGTTGCAATGCAGG-1_1	2
AGTGTTGCACCAGTTA-1_1	3
AGTGTTGCATACCATG-1_1	2
AGTGTTGGTGCCGAAA-1_1	2
AGTGTTGGTGCTGCAC-1_1	1
AGTGTTGGTGTTAACC-1_1	2
AGTGTTGTCTGTGTGA-1_1	1
AGTTAGCAGCCATTCA-1_1	2
AGTTAGCAGCCTCTCT-1_1	1
AGTTAGCCACACACTA-1_1	8
AGTTAGCGTCCGAAAG-1_1	5
AGTTAGCTCCTCACTG-1_1	2
AGTTAGCTCTCTTAAC-1_1	8
AGTTAGCTCTTAATCC-1_1	1
AGTTCCCAGTCCTGCG-1_1	2
AGTTCCCCAGAAATTG-1_1	1
AGTTCCCGTAACATAG-1_1	2
AGTTCCCGTCTGATCA-1_1	3
AGTTCCCGTTTGCCGG-1_1	8
AGTTCCCTCGTTAGTG-1_1	8
AGTTCGAAGTGCCCGT-1_1	8
AGTTCGACAAGATGGC-1_1	8
AGTTCGACACCAACAT-1_1	1
AGTTCGAGTATTGACC-1_1	1
AGTTCGAGTGCAACAG-1_1	2
ATACCGAAGCAACCAG-1_1	2
ATACCGACAAGTGGCA-1_1	2
ATACCGATCACGGTCG-1_1	2
ATACCGATCTAGCCTC-1_1	2
ATACCTTAGGAGACCT-1_1	1
ATACCTTAGTTACTCG-1_1	8
ATACCTTCATATGGCT-1_1	2
ATACCTTGTAGACAGC-1_1	1
ATACCTTGTAGCGCTC-1_1	1
ATACCTTTCGGTAGGA-1_1	1
ATACTTCAGACATGCG-1_1	2
ATACTTCAGGTTGCCC-1_1	3
ATACTTCCACTTGTCC-1_1	3
ATACTTCCAGCAGTAG-1_1	2
ATACTTCGTATAGGGC-1_1	2
ATACTTCGTTTGCAGT-1_1	2
ATACTTCTCGTCCTCA-1_1	5
ATAGACCAGACAGCGT-1_1	1
ATAGACCAGCCTTTCC-1_1	2
ATAGACCAGTAGTCAA-1_1	1
ATAGACCCAGAGTCTT-1_1	4
ATAGACCTCGCTGCGA-1_1	3
ATAGACCTCGGTCGAC-1_1	8
ATAGAGACAGGTCCGT-1_1	3
ATAGAGAGTTTGGGTT-1_1	1
ATAGAGATCCTCAGAA-1_1	6
ATAGGCTAGACTGTTC-1_1	1
ATAGGCTAGCCTCTTC-1_1	3
ATAGGCTGTATGAAGT-1_1	1
ATATCCTAGACGATAT-1_1	6
ATATCCTAGATTAGTG-1_1	2
ATATCCTAGTCTTCGA-1_1	3
ATATCCTGTAACGGTG-1_1	1
ATATCCTGTGTTCAGT-1_1	1
ATATCCTGTGTTTACG-1_1	3
ATATCCTTCATGGTAC-1_1	8
ATCACAGAGGCATCGA-1_1	3
ATCACAGAGGTTACAA-1_1	2
ATCACAGCAGCAGATG-1_1	1
ATCACAGGTGGATACG-1_1	1
ATCACAGTCCTCTCGA-1_1	1
ATCACAGTCTGCGGCA-1_1	8
ATCACAGTCTTCTGGC-1_1	1
ATCACGAAGGTCGTCC-1_1	2
ATCACGACAACTTCTT-1_1	7
ATCACGACACATTCTT-1_1	1
ATCACGACATCATCCC-1_1	1
ATCACGAGTATTAAGG-1_1	5
ATCACGATCTCCAAGA-1_1	1
ATCACGATCTTTGCAT-1_1	3
ATCACTTCAACTCCAA-1_1	3
ATCACTTCATTGCTGA-1_1	3
ATCACTTTCATCTCTA-1_1	3
ATCACTTTCCGTGGGT-1_1	1
ATCAGGTAGAGAGAAC-1_1	2
ATCAGGTAGTCTGCGC-1_1	1
ATCAGGTCAGCTATTG-1_1	2
ATCAGGTGTATCACCA-1_1	1
ATCAGGTGTTGCTCGG-1_1	1
ATCATTCAGCGCCGTT-1_1	2
ATCATTCCAGACGCTC-1_1	8
ATCATTCCAGTGCCTG-1_1	1
ATCATTCGTAGCGCCT-1_1	2
ATCATTCGTCCCTGAG-1_1	2
ATCATTCTCGGCGATC-1_1	2
ATCATTCTCTGGCCAG-1_1	9
ATCCACCTCTGACAGT-1_1	1
ATCCACCTCTTCTGGC-1_1	3
ATCCATTCATTCAGCA-1_1	1
ATCCATTGTCGGAAAC-1_1	2
ATCCCTGAGACCTCCG-1_1	8
ATCCCTGAGCACTGGA-1_1	1
ATCCCTGAGGCTCAAG-1_1	1
ATCCCTGCAAACTCGT-1_1	1
ATCCCTGCACCAAATC-1_1	3
ATCCCTGCACTGTGTA-1_1	9
ATCCCTGGTGAACCGA-1_1	1
ATCCCTGTCTTTCAGT-1_1	1
ATCCGTCAGATGGTCG-1_1	2
ATCCGTCAGGCCACCT-1_1	1
ATCCGTCCACCTTCGT-1_1	2
ATCCGTCGTACTGTTG-1_1	2
ATCCGTCTCAGTCCGG-1_1	1
ATCCGTCTCCGTTGAA-1_1	1
ATCCGTCTCGCTTACC-1_1	8
ATCCGTCTCTGCATAG-1_1	8
ATCCGTCTCTGTGCAA-1_1	8
ATCCTATCAAGCGATG-1_1	2
ATCCTATCATCCGCGA-1_1	3
ATCCTATGTGCGGATA-1_1	2
ATCCTATTCAAATGAG-1_1	3
ATCGATGAGTGCGTCC-1_1	1
ATCGATGTCTTCACGC-1_1	1
ATCGCCTAGCGAGTCA-1_1	2
ATCGCCTAGCTAGAGC-1_1	2
ATCGCCTCAGTGTATC-1_1	2
ATCGCCTGTAACAGTA-1_1	1
ATCGCCTGTAGGCAGT-1_1	2
ATCGGATAGCGATGCA-1_1	8
ATCGGATCACCTATCC-1_1	3
ATCGGATGTTGGCCGT-1_1	2
ATCGGATTCACCTCTG-1_1	2
ATCGGATTCATGGAGG-1_1	5
ATCGGATTCTGAATCG-1_1	1
ATCGGATTCTGGGCAC-1_1	1
ATCGGCGAGACAAGCC-1_1	3
ATCGGCGAGGTCTACT-1_1	1
ATCGGCGCACGCTGAC-1_1	1
ATCGGCGCAGGCTACC-1_1	1
ATCGGCGTCAACACGT-1_1	8
ATCGGCGTCCAAAGGG-1_1	2
ATCGGCGTCGACGTCG-1_1	2
ATCGTAGAGACAACTA-1_1	2
ATCGTAGAGCAGATAT-1_1	1
ATCGTAGCAAGTTGGG-1_1	1
ATCGTAGCAGAGTGTG-1_1	2
ATCGTAGCATCGGCCA-1_1	2
ATCGTAGGTTGAGAGC-1_1	2
ATCGTAGTCACTGGTA-1_1	1
ATCGTAGTCGAGAGCA-1_1	2
ATCGTAGTCGTCACCT-1_1	1
ATCGTCCAGAGGGTGG-1_1	2
ATCGTCCCACGTACTA-1_1	2
ATCGTCCCAGTATACC-1_1	8
ATCGTCCGTAGTCGGA-1_1	2
ATCGTCCTCCCATAAG-1_1	1
ATCGTCCTCTCGAGTA-1_1	1
ATCGTCCTCTTCGATT-1_1	5
ATCGTGAAGGTGCTTT-1_1	1
ATCGTGATCCACGTGG-1_1	1
ATCGTGATCCGGTAAT-1_1	3
ATCGTGATCTATACTC-1_1	2
ATCGTGATCTGCGGAC-1_1	5
ATCTCTAAGAGAGCAA-1_1	6
ATCTCTACAAGTAGTA-1_1	1
ATCTCTAGTACCCAGC-1_1	1
ATCTCTAGTACGTGTT-1_1	2
ATCTCTAGTATCCTCC-1_1	3
ATCTCTAGTCAAGCCC-1_1	1
ATCTCTATCCGCAAAT-1_1	3
ATCTCTATCGAACCAT-1_1	8
ATCTCTATCTTCCACG-1_1	1
ATCTTCAGTAGTTAGA-1_1	3
ATCTTCAGTCCCTGAG-1_1	1
ATCTTCATCTCCTGTG-1_1	1
ATGAAAGAGACATACA-1_1	1
ATGAAAGAGATCCGAG-1_1	8
ATGAAAGAGTCACAGG-1_1	8
ATGAAAGAGTCCGCCA-1_1	2
ATGAAAGAGTCGAAAT-1_1	2
ATGAAAGTCACCTGGG-1_1	3
ATGAAAGTCACCTTAT-1_1	5
ATGAAAGTCGAACTCA-1_1	2
ATGACCAAGCAATAAC-1_1	1
ATGACCAAGGCATCGA-1_1	8
ATGACCAGTACGGGAT-1_1	5
ATGACCAGTATCCCTC-1_1	1
ATGAGGGAGGTCACTT-1_1	2
ATGAGTCAGGTACCTT-1_1	1
ATGAGTCCAGTTTCGA-1_1	2
ATGAGTCTCAAGAAAC-1_1	8
ATGAGTCTCGAACTCA-1_1	1
ATGAGTCTCGGTCGGT-1_1	8
ATGAGTCTCTGACCCT-1_1	1
ATGATCGAGAGCTGCA-1_1	2
ATGATCGCATCTAGAC-1_1	3
ATGATCGTCGCTGATA-1_1	2
ATGATCGTCTACGCGG-1_1	8
ATGCATGAGAGGCCAT-1_1	1
ATGCATGAGATGAATC-1_1	3
ATGCATGAGGATCATA-1_1	1
ATGCATGCAACGTATC-1_1	8
ATGCATGGTTCAATCG-1_1	3
ATGCATGTCGCGGACT-1_1	2
ATGCATGTCTTGAGCA-1_1	3
ATGCCTCAGTGATAGT-1_1	2
ATGCCTCCACAAACGG-1_1	1
ATGCCTCCAGGCATGA-1_1	1
ATGCCTCGTCTCAAGT-1_1	1
ATGCGATAGGGCCAAT-1_1	1
ATGCGATGTGTCTTCC-1_1	8
ATGCGATTCCTCTTTC-1_1	1
ATGCGATTCCTTCACG-1_1	3
ATGCGATTCGAAGAAT-1_1	1
ATGGAGGAGCTTTCTT-1_1	1
ATGGAGGCAAGTGCAG-1_1	2
ATGGAGGCACGGAAGT-1_1	1
ATGGAGGCAGAGTGTG-1_1	8
ATGGAGGCAGCGTATT-1_1	8
ATGGAGGCATGGATCT-1_1	2
ATGGAGGGTACTCCCT-1_1	1
ATGGATCTCGTGGGAA-1_1	2
ATGGGAGAGGTGGCTA-1_1	2
ATGGGAGAGTTGCATC-1_1	2
ATGGGAGCAAGCACAG-1_1	1
ATGGGAGCACTACCCT-1_1	1
ATGGGAGGTAGTGCGA-1_1	1
ATGGGAGGTCAATCTG-1_1	1
ATGGGAGTCCCTGTTG-1_1	1
ATGGGTTAGGTACAAT-1_1	1
ATGGGTTGTGGCTTGC-1_1	6
ATGGGTTGTGTTCCTC-1_1	9
ATGGTTGAGACCATGG-1_1	1
ATGGTTGAGGGTTAGC-1_1	1
ATGGTTGCACTGCGTG-1_1	2
ATGGTTGGTAGCTAAA-1_1	9
ATGGTTGGTCATGACT-1_1	3
ATGGTTGGTGACATCT-1_1	1
ATGGTTGTCACAACCA-1_1	5
ATGGTTGTCGGTTGTA-1_1	2
ATGTCCCAGTAGGGTC-1_1	3
ATGTCCCCACTGTCGG-1_1	3
ATGTCCCCAGGAACCA-1_1	3
ATGTCCCTCTAACGCA-1_1	3
ATGTCTTAGGAGGTTC-1_1	1
ATGTCTTTCATCGCTC-1_1	3
ATGTCTTTCCCGAGTG-1_1	1
ATGTCTTTCTTTCGAT-1_1	8
ATTACCTCAGCGCTTG-1_1	3
ATTACCTCATGATGCT-1_1	3
ATTACCTCATGTGTCA-1_1	3
ATTACCTGTCATAACC-1_1	3
ATTACCTGTCGATTAC-1_1	1
ATTACCTGTTATAGAG-1_1	3
ATTACCTTCCGCACGA-1_1	1
ATTACCTTCGTCTCAC-1_1	1
ATTACTCCAGAGTCAG-1_1	9
ATTACTCTCAGTCAGT-1_1	1
ATTACTCTCCGCCTAT-1_1	1
ATTATCCAGATACTGA-1_1	4
ATTATCCAGGCATCAG-1_1	2
ATTATCCGTAATTAGG-1_1	1
ATTATCCTCGGCCAAC-1_1	1
ATTATCCTCTCTATAC-1_1	1
ATTCACTAGCTCTTCC-1_1	1
ATTCACTCAAGCTGCC-1_1	1
ATTCACTGTTCGATTG-1_1	2
ATTCACTTCCTCACCA-1_1	3
ATTCACTTCTTCTCAA-1_1	2
ATTCAGGCAAGTGCTT-1_1	3
ATTCAGGCACTAAACC-1_1	3
ATTCAGGGTACAGTTC-1_1	1
ATTCAGGGTTTGTTGG-1_1	1
ATTCAGGTCCATAGGT-1_1	1
ATTCAGGTCGCTATTT-1_1	2
ATTCAGGTCTTCGGTC-1_1	5
ATTCATCAGCACTGGA-1_1	1
ATTCATCCACGGTGTC-1_1	2
ATTCATCGTTGCCAAT-1_1	1
ATTCATCGTTGGTGTT-1_1	8
ATTCATCTCGACGTCG-1_1	2
ATTCATCTCTTAGGAC-1_1	3
ATTCCATGTGGTATGG-1_1	8
ATTCCATGTTGTGCAT-1_1	4
ATTCCATTCGTGGGTC-1_1	8
ATTCCATTCTGAATGC-1_1	8
ATTCCCGAGCTGTTAC-1_1	1
ATTCCCGAGTCTGGAG-1_1	3
ATTCCCGAGTTATGGA-1_1	1
ATTCCCGCAAGGAGTC-1_1	8
ATTCCCGCACGCTGCA-1_1	1
ATTCCCGGTACACTCA-1_1	2
ATTCCCGTCGGCATTA-1_1	1
ATTCGTTAGCCAGTAG-1_1	1
ATTCGTTAGTCGTCTA-1_1	9
ATTCGTTCAGGCATTT-1_1	1
ATTCGTTCATAGGCGA-1_1	1
ATTCGTTGTACATTGC-1_1	1
ATTCGTTGTCGACGCT-1_1	1
ATTCGTTGTCGCATGC-1_1	7
ATTCGTTGTCTCTCTG-1_1	3
ATTCGTTGTGCCGAAA-1_1	1
ATTCTACCACGTACTA-1_1	3
ATTCTACTCGCTCCTA-1_1	3
ATTCTACTCTGAATCG-1_1	1
ATTCTTGAGGAAAGGT-1_1	2
ATTCTTGAGGGAGTTC-1_1	3
ATTCTTGCAGCAGAAC-1_1	3
ATTCTTGGTCTAGATC-1_1	9
ATTCTTGGTCTTAGTG-1_1	1
ATTCTTGGTGCATACT-1_1	9
ATTCTTGTCCCAACTC-1_1	2
ATTGGGTAGAGCCTGA-1_1	2
ATTGGGTAGCTAGATA-1_1	2
ATTGGGTAGGTCCTGC-1_1	1
ATTGGGTCAAATAGCA-1_1	8
ATTGTTCAGACTAAGT-1_1	1
ATTGTTCCACATGTTG-1_1	1
ATTGTTCCATGAGAAT-1_1	3
ATTGTTCTCACCCATC-1_1	7
ATTGTTCTCATAAGGA-1_1	1
ATTGTTCTCGCAATTG-1_1	2
ATTGTTCTCTCTGCCA-1_1	1
ATTTACCAGAATTCAG-1_1	1
ATTTACCCACAGCATT-1_1	2
ATTTACCCATTGGGAG-1_1	1
ATTTACCTCTCCGAGG-1_1	1
ATTTCACGTGTTCCTC-1_1	1
ATTTCACGTTAGGCTT-1_1	1
ATTTCACTCGCAGTGC-1_1	8
ATTTCTGAGAGCAGCT-1_1	1
ATTTCTGAGGTTAGTA-1_1	8
ATTTCTGCAGAGTCTT-1_1	2
ATTTCTGTCTCGTCAC-1_1	2
CAAAGAACAAGACAAT-1_1	1
CAAAGAAGTCAAGTTC-1_1	8
CAAAGAAGTCGACGCT-1_1	2
CAAAGAAGTGCATACT-1_1	3
CAAAGAAGTGTTCCAA-1_1	3
CAACAACGTTCAGTAC-1_1	1
CAACAACTCAAGTGGG-1_1	3
CAACAGTCACTACCGG-1_1	1
CAACCAAAGTTAGTAG-1_1	2
CAACCAACAAGTGGCA-1_1	1
CAACCAATCCAAAGGG-1_1	1
CAACCTCAGCGGACAT-1_1	2
CAACCTCAGGATTTCC-1_1	1
CAACCTCAGTCAACAA-1_1	1
CAACCTCCAAACAGGC-1_1	1
CAACCTCCAATGCTCA-1_1	3
CAACCTCCATAGTCGT-1_1	3
CAACCTCGTATGAGGC-1_1	2
CAACCTCTCACAAGGG-1_1	1
CAACCTCTCCTTCTTC-1_1	3
CAACGATAGAGGCGTT-1_1	2
CAACGATCACTAGTAC-1_1	1
CAACGATCAGTGACCC-1_1	1
CAACGATCATTCACCC-1_1	5
CAACGATGTTAACCTG-1_1	1
CAACGATTCGTAGAGG-1_1	8
CAACGATTCGTGTTCC-1_1	2
CAACGGCAGACTAGAT-1_1	9
CAACGGCAGATGGTCG-1_1	2
CAACGGCAGGATGAGA-1_1	3
CAACGGCAGGCAATGC-1_1	3
CAACGGCAGGGACAGG-1_1	2
CAACGGCGTCGTTGGC-1_1	2
CAACGGCGTTCGGGTC-1_1	2
CAACGGCTCCGTCAAA-1_1	3
CAAGACTAGCCTATCA-1_1	1
CAAGACTGTATACAGA-1_1	1
CAAGAGGCATGTTCAG-1_1	3
CAAGAGGTCGGTTCAA-1_1	2
CAAGCTAAGAATTCAG-1_1	1
CAAGCTACAAACTAGA-1_1	1
CAAGCTATCAACTACG-1_1	2
CAAGCTATCTTCTGGC-1_1	1
CAAGGGACAGGCAATG-1_1	3
CAAGGGAGTTCTTGCC-1_1	1
CAAGGGATCACGATCA-1_1	3
CAATACGAGCATGGGT-1_1	1
CAATACGAGGATATGT-1_1	3
CAATACGGTTATGTGC-1_1	1
CAATACGTCGGACCAC-1_1	3
CAATCGAGTACACTCA-1_1	3
CAATCGAGTCTGTGTA-1_1	2
CAATCGATCACATCAG-1_1	8
CAATCGATCACCATCC-1_1	2
CAATCGATCAGCGGAA-1_1	1
CAATGACGTAAGATAC-1_1	3
CAATGACTCAAGCTGT-1_1	2
CAATGACTCATCAGTG-1_1	1
CAATTTCAGACCGCCT-1_1	3
CAATTTCAGGTCGACA-1_1	8
CAATTTCCACAACGAG-1_1	1
CAATTTCCACGTACTA-1_1	3
CAATTTCGTGTCCCTT-1_1	2
CACAACACACGACTAT-1_1	1
CACAACAGTACCAGAG-1_1	2
CACACAAAGATCGCTT-1_1	1
CACACAAGTAATGATG-1_1	1
CACACAAGTTAGGGTG-1_1	1
CACACAATCTTCTGTA-1_1	5
CACAGATAGTTCCTGA-1_1	2
CACAGATTCAAACGTC-1_1	3
CACAGGCGTATCAGCT-1_1	2
CACAGGCTCAGACAAA-1_1	3
CACAGGCTCCCGTGTT-1_1	2
CACATGAGTCCATCTC-1_1	5
CACATGAGTGCACGCT-1_1	3
CACATGATCAGCTAGT-1_1	4
CACCAAAAGACATCCT-1_1	3
CACCAAACACGACAGA-1_1	2
CACCAAATCATCACAG-1_1	1
CACCGTTAGGATTACA-1_1	1
CACCGTTCATCCTTCG-1_1	1
CACCGTTCATCTCGTC-1_1	1
CACCGTTGTACAAGTA-1_1	2
CACCGTTGTCTCGACG-1_1	3
CACGAATGTTCTCGTC-1_1	1
CACGAATTCGCTAAAC-1_1	3
CACGGGTCACGCTTAA-1_1	3
CACGGGTCAGTAACCT-1_1	1
CACGGGTGTGTTACAC-1_1	2
CACGTGGCATCTGCGG-1_1	1
CACGTGGGTGGACCAA-1_1	2
CACGTGGGTTAGGCTT-1_1	1
CACGTGGTCACGATAC-1_1	2
CACGTTCAGGTAGTCG-1_1	2
CACGTTCGTACGATCT-1_1	8
CACGTTCGTCAAACGG-1_1	1
CACGTTCTCACTTATC-1_1	8
CACGTTCTCAGAATAG-1_1	8
CACGTTCTCATTACGG-1_1	1
CACGTTCTCCATACAG-1_1	2
CACGTTCTCTTCGACC-1_1	1
CACTAAGAGACCATTC-1_1	8
CACTAAGAGAGGTGCT-1_1	2
CACTAAGCAGTAACCT-1_1	1
CACTAAGGTACACGCC-1_1	1
CACTAAGGTAGGAAAG-1_1	1
CACTAAGGTTGCATGT-1_1	1
CACTAAGTCGCTCATC-1_1	3
CACTGAAAGATCGCCC-1_1	8
CACTGAAAGTAACCTC-1_1	1
CACTGAACAGAATCGG-1_1	2
CACTGAATCATAGCAC-1_1	8
CACTGGGAGAATCGTA-1_1	1
CACTGGGAGATCGCCC-1_1	2
CACTGGGCAATGCTCA-1_1	2
CACTGGGCATGACTAC-1_1	1
CACTGGGTCACTGGGC-1_1	8
CACTGTCCAATTGCAC-1_1	8
CACTGTCTCAATCCGA-1_1	1
CACTTCGGTGCCGGTT-1_1	5
CACTTCGGTTCAGGTT-1_1	2
CACTTCGTCGATCCAA-1_1	8
CAGAGCCCAAGTGGAC-1_1	2
CAGAGCCCAGCTTTGA-1_1	8
CAGAGCCCATTGCTGA-1_1	2
CAGAGCCTCTCCGATC-1_1	2
CAGATACGTAACCCGC-1_1	3
CAGATACGTCGAACGA-1_1	1
CAGATACTCGTGCGAC-1_1	3
CAGATCAAGGCGACAT-1_1	8
CAGATCAAGGTACCTT-1_1	8
CAGATCATCTCCGCAT-1_1	3
CAGATTGAGTCATAGA-1_1	8
CAGATTGCAAGGCAAC-1_1	1
CAGATTGCATGAGAAT-1_1	1
CAGATTGCATGTCGTA-1_1	3
CAGATTGGTCTGTGCG-1_1	1
CAGATTGTCAAGTGGG-1_1	2
CAGATTGTCGAGCACC-1_1	1
CAGATTGTCTTAGGAC-1_1	1
CAGCAATAGCTCTATG-1_1	1
CAGCAATCAGTGTGCC-1_1	2
CAGCAATCATTGGATC-1_1	8
CAGCAATGTCCATAGT-1_1	1
CAGCAATTCGCCAATA-1_1	1
CAGCAATTCGTTGTGA-1_1	2
CAGCACGAGTAAAGCT-1_1	1
CAGCACGAGTTGAATG-1_1	3
CAGCACGCAGCAAGAC-1_1	3
CAGCACGCATTATGCG-1_1	1
CAGCACGGTCGTCGGT-1_1	5
CAGCACGTCGTAATGC-1_1	3
CAGCAGCGTCCTGGGT-1_1	2
CAGCAGCTCAAACCCA-1_1	3
CAGCCAGAGAGCAGAA-1_1	8
CAGCCAGAGATGTTGA-1_1	1
CAGCCAGAGTTAGTGA-1_1	1
CAGCCAGCAACCAATC-1_1	1
CAGCCAGCACGTCTCT-1_1	1
CAGCCAGCATAGAAAC-1_1	5
CAGCCAGTCGTGTTCC-1_1	2
CAGCGTGCAACGTTAC-1_1	1
CAGCGTGGTTCGTAAC-1_1	8
CAGCGTGTCTCGTGAA-1_1	2
CAGGCCAAGGAGTACC-1_1	1
CAGGCCACACAGGATG-1_1	2
CAGGCCATCGAACCAT-1_1	8
CAGGGCTAGTCGGCCT-1_1	2
CAGGGCTAGTTTCAGC-1_1	1
CAGGGCTGTAGGCAAC-1_1	8
CAGGGCTTCGCTTACC-1_1	2
CAGGTATCACATTGTG-1_1	2
CAGGTATCAGAGTGTG-1_1	2
CAGGTATGTCACTCTC-1_1	1
CAGGTATTCCTCCACA-1_1	1
CAGGTATTCTTAGCAG-1_1	3
CAGTGCGCACACACGC-1_1	1
CAGTGCGCATAACTCG-1_1	1
CAGTGCGGTAGTTAGA-1_1	2
CAGTGCGTCCCAGTGG-1_1	2
CAGTTAGAGAATCGTA-1_1	2
CAGTTAGCAGATAAAC-1_1	3
CAGTTAGGTTGTCTAG-1_1	1
CAGTTAGTCATCCCGT-1_1	9
CAGTTAGTCATCCTGC-1_1	3
CAGTTAGTCGCCTTGT-1_1	3
CAGTTCCAGAACCCGA-1_1	1
CAGTTCCCATGATCTG-1_1	2
CAGTTCCGTGCCGTAC-1_1	1
CAGTTCCTCCTCTAGC-1_1	1
CATAAGCAGACATAAC-1_1	9
CATAAGCAGGAGGTTC-1_1	1
CATAAGCAGGTGAGAA-1_1	2
CATAAGCCACTACTTT-1_1	1
CATAAGCTCAGAATAG-1_1	2
CATAAGCTCATACGGT-1_1	1
CATACAGCAGGACTAG-1_1	2
CATACAGCATCCGTTC-1_1	3
CATACAGCATGAAAGT-1_1	1
CATACAGGTCGCATGC-1_1	8
CATACAGGTTGTGTTG-1_1	2
CATACAGTCACTGGGC-1_1	8
CATACCCAGTGATTCC-1_1	1
CATACTTGTAGAGCTG-1_1	3
CATACTTGTGGTCCGT-1_1	3
CATACTTTCGACGAGA-1_1	1
CATACTTTCGAGAAGC-1_1	8
CATACTTTCTGGTCAA-1_1	8
CATAGACTCACTTGTT-1_1	3
CATCAAGCATCCTGTC-1_1	8
CATCAAGGTCTGGTTA-1_1	8
CATCAAGTCATGAGAA-1_1	1
CATCAAGTCTAGGCCG-1_1	1
CATCCACAGGTAGGCT-1_1	1
CATCCACAGTGCGTCC-1_1	1
CATCCACCACTTGTCC-1_1	1
CATCCACGTATCACGT-1_1	1
CATCCACGTATGTCTG-1_1	8
CATCCACGTCGTATTG-1_1	8
CATCCACTCTAAGAAG-1_1	1
CATCCCAAGCTCCCTT-1_1	3
CATCCCAAGTGTTCAC-1_1	1
CATCCCAGTGAACCGA-1_1	1
CATCCCAGTTTGATCG-1_1	1
CATCCGTAGTAGCAAT-1_1	2
CATCCGTCACATGTTG-1_1	1
CATCCGTCAGCTGAGA-1_1	6
CATCCGTGTAAGATCA-1_1	2
CATCGCTCACCCTGAG-1_1	1
CATCGCTCACGGTGCT-1_1	2
CATCGCTGTTCTTCAT-1_1	2
CATCGCTTCTTCCCGA-1_1	1
CATCGGGGTAGCTTGT-1_1	4
CATCGTCAGTTTCGAC-1_1	2
CATCGTCGTCCTATAG-1_1	1
CATCGTCGTCGAATTC-1_1	2
CATCGTCTCCCATAAG-1_1	1
CATCGTCTCTCTGCCA-1_1	3
CATCGTCTCTCTTGCG-1_1	3
CATGAGTAGGGCAGTT-1_1	1
CATGAGTCATCCCGTT-1_1	2
CATGAGTGTGCAAGAC-1_1	6
CATGAGTTCTGATGGT-1_1	2
CATGCAACACACCGCA-1_1	1
CATGCAACACCTGAAT-1_1	1
CATGCAACAGCAGGAT-1_1	4
CATGCAATCGTCTAAG-1_1	2
CATGCCTCAAGTGACG-1_1	8
CATGCCTGTCATGGCC-1_1	3
CATGCCTGTTCTCGTC-1_1	8
CATGCCTTCGGATACT-1_1	1
CATGCGGAGGTATCTC-1_1	1
CATGCGGAGGTTCAGG-1_1	2
CATGCGGCAAGAATAC-1_1	1
CATGCGGCATGGCTAT-1_1	2
CATGCGGGTAATCAGA-1_1	1
CATGCGGGTCTACGAT-1_1	2
CATGCGGGTTGGGATG-1_1	8
CATGCGGTCCACGTCT-1_1	1
CATGCTCAGATACCAA-1_1	6
CATGCTCAGTTGAAGT-1_1	2
CATGCTCCAACCGGAA-1_1	8
CATGCTCCAACGGCTC-1_1	1
CATGCTCCAGCTGAAG-1_1	1
CATGCTCCATAATCGC-1_1	8
CATGCTCCATCAACCA-1_1	3
CATGCTCGTGCAATAA-1_1	2
CATGCTCGTTCACCGG-1_1	3
CATGCTCTCCTCATAT-1_1	1
CATGCTCTCGAGATAA-1_1	5
CATGGATCAAGTCCCG-1_1	8
CATGGATCAATACGAA-1_1	1
CATGGATCATGGGTTT-1_1	2
CATGGATGTATCGCAT-1_1	2
CATGGATTCGAGCTGC-1_1	2
CATGGTAAGCCACCGT-1_1	3
CATGGTAAGCGGTATG-1_1	2
CATGGTAAGGTCGAGT-1_1	2
CATGGTACAGCTACTA-1_1	2
CATGGTATCCTCTAGC-1_1	3
CATGGTATCTGGCTGG-1_1	8
CATTCATAGTAGGATT-1_1	8
CATTCATCAAACCGGA-1_1	1
CATTCATCACACAGCC-1_1	8
CATTCCGAGCTGTTCA-1_1	1
CATTCCGAGCTTTCCC-1_1	8
CATTCCGCACCAGACC-1_1	1
CATTCCGGTGCATTTG-1_1	2
CATTCTACATGCCGCA-1_1	3
CATTCTAGTCGTAATC-1_1	8
CATTGAGCACTCACTC-1_1	2
CATTGAGGTCGGTACC-1_1	2
CATTGAGGTGGATCAG-1_1	1
CATTGAGTCGCTGTTC-1_1	8
CATTGAGTCGGTCGGT-1_1	1
CATTGAGTCGTGTGAT-1_1	8
CATTGCCAGATTGGGC-1_1	5
CATTGCCAGTTCCGGC-1_1	1
CATTGCCCAACGACTT-1_1	8
CATTGCCCACCCAATA-1_1	1
CATTGCCCATGGCCAC-1_1	3
CATTGCCCATGTGGTT-1_1	2
CATTGCCGTACAATAG-1_1	1
CATTGCCTCGTGGTAT-1_1	8
CATTGTTAGAATCGTA-1_1	2
CATTGTTTCACAACCA-1_1	1
CATTGTTTCATGCTAG-1_1	1
CATTTCAGTGTTGATC-1_1	1
CATTTCATCATGAGTC-1_1	3
CCAAGCGAGTTACGAA-1_1	3
CCAAGCGCACCTGTCT-1_1	1
CCAAGCGCACTTTATC-1_1	1
CCAAGCGCATTGTACG-1_1	1
CCAAGCGGTTAGTCGT-1_1	6
CCAAGCGGTTTGGCTA-1_1	1
CCAAGCGTCCATGAGT-1_1	4
CCAAGCGTCGGCCTTT-1_1	2
CCAATGAAGATGATTG-1_1	2
CCAATGAAGCTATCTG-1_1	1
CCAATGACATCCGAGC-1_1	8
CCAATGAGTACTAACC-1_1	3
CCAATGAGTCTTGCTC-1_1	1
CCAATGATCCAGGACC-1_1	3
CCAATGATCTTTCTAG-1_1	1
CCAATTTCACACACGC-1_1	8
CCAATTTCAGGAAGTC-1_1	1
CCAATTTGTCCGATCG-1_1	1
CCAATTTGTGACAGGT-1_1	3
CCAATTTGTGTCCCTT-1_1	1
CCACAAATCGCCAACG-1_1	8
CCACACTGTGGAAGTC-1_1	3
CCACCATCACTAGGTT-1_1	2
CCACCATCATAATCCG-1_1	5
CCACCATGTGCGAGTA-1_1	1
CCACCATGTTGCACGC-1_1	1
CCACCATGTTGCATAC-1_1	1
CCACCATTCAGGACAG-1_1	1
CCACCATTCCACTAGA-1_1	8
CCACGAGAGCCAAGTG-1_1	2
CCACGAGAGTGACACG-1_1	6
CCACGAGCAACACGTT-1_1	8
CCACGAGCATGGCGCT-1_1	1
CCACGAGTCCCTCTCC-1_1	1
CCACGAGTCTCAGGCG-1_1	1
CCACGTTAGGAGACCT-1_1	1
CCACGTTCAGAACCGA-1_1	8
CCACGTTCAGTAGATA-1_1	2
CCACGTTGTACCTGTA-1_1	2
CCACGTTGTTCTCTCG-1_1	2
CCACGTTTCCAGTTCC-1_1	1
CCACTTGAGGCCACCT-1_1	8
CCACTTGCAAATACAG-1_1	1
CCACTTGCAAGGTCAG-1_1	8
CCACTTGCAGCAGTCC-1_1	1
CCACTTGCATCCGGTG-1_1	2
CCACTTGCATTGAAAG-1_1	2
CCACTTGGTCAGATTC-1_1	1
CCACTTGTCACTCACC-1_1	8
CCATAAGAGCCTCTTC-1_1	3
CCATAAGCAATTGAGA-1_1	2
CCATAAGGTACCTAGT-1_1	8
CCATCACAGTTGTAAG-1_1	8
CCATCACCAAATGGAT-1_1	8
CCATCACCACGATAGG-1_1	3
CCATCACTCGAATGCT-1_1	1
CCCAACTAGAGCCCAA-1_1	1
CCCAACTAGCTGGTGA-1_1	3
CCCAACTCAAATCAGA-1_1	2
CCCAACTCACATCATG-1_1	1
CCCAACTGTATCGTGT-1_1	1
CCCAACTGTTAAGAAC-1_1	1
CCCAACTGTTCCATTT-1_1	1
CCCAACTGTTGCATTG-1_1	2
CCCAACTTCGACACCG-1_1	3
CCCATTGCACTTGGGC-1_1	1
CCCATTGGTCTCTCAC-1_1	8
CCCATTGGTGCCTTTC-1_1	1
CCCATTGGTTCAAGGG-1_1	1
CCCGAAGTCCAGCTCT-1_1	1
CCCGAAGTCTTTGGAG-1_1	1
CCCGGAACATGTGGTT-1_1	1
CCCGGAAGTATCGTAC-1_1	1
CCCGGAAGTGAGTAAT-1_1	8
CCCTAACAGTGAGTGC-1_1	1
CCCTAACGTGCTGATT-1_1	2
CCCTCAAAGGAAACGA-1_1	8
CCCTCAAAGTTGCCCG-1_1	1
CCCTCAACACTTGAGT-1_1	1
CCCTCAACATCGCTAA-1_1	2
CCCTCTCAGATGCAGC-1_1	1
CCCTCTCAGGTCACCC-1_1	8
CCCTCTCGTCCGATCG-1_1	1
CCCTCTCGTCTTCGAA-1_1	2
CCCTCTCTCGTAGCTA-1_1	3
CCCTCTCTCTCCCTAG-1_1	8
CCCTCTCTCTCTCTTC-1_1	3
CCCTGATAGTAGATCA-1_1	3
CCCTGATAGTCACTCA-1_1	3
CCCTTAGAGAATTGCA-1_1	2
CCCTTAGCAATAAGGT-1_1	1
CCCTTAGCATAAGCGG-1_1	2
CCCTTAGCATCTGGGC-1_1	2
CCCTTAGTCCCGAGGT-1_1	3
CCCTTAGTCGAAATCC-1_1	1
CCGAACGAGGAATTAC-1_1	8
CCGAACGGTGCTTCAA-1_1	1
CCGATCTAGACCAAAT-1_1	3
CCGATCTAGTTGCGCC-1_1	8
CCGATCTTCTGAGCAT-1_1	2
CCGCAAGCAAGGTCAG-1_1	1
CCGCAAGCACGGCACT-1_1	3
CCGCAAGCAGCCGTTG-1_1	1
CCGCAAGGTTGAATCC-1_1	2
CCGCAAGGTTGCATAC-1_1	2
CCGCAAGTCAGGAGAC-1_1	1
CCGCAAGTCCGATGCG-1_1	1
CCGGACACAGCTCTGG-1_1	1
CCGGACACAGTCGGTC-1_1	3
CCGGACAGTAGCTGCC-1_1	1
CCGGGTACATGTTTGG-1_1	2
CCGGGTAGTTTCGCTC-1_1	3
CCGGTAGTCGTCTCAC-1_1	2
CCGGTAGTCTGGTTGA-1_1	2
CCGGTGACAAATTGCC-1_1	8
CCGGTGAGTTCCTAGA-1_1	2
CCGGTGATCCTTGAAG-1_1	1
CCGGTGATCGCTTACC-1_1	2
CCGGTGATCTTTACAC-1_1	1
CCGTAGGCAAATCCCA-1_1	1
CCGTGAGCAGACCTAT-1_1	1
CCGTGAGGTTGGGCCT-1_1	3
CCGTGAGTCCAACTAG-1_1	1
CCGTGAGTCTTCCGTG-1_1	1
CCGTTCAAGAGATGCC-1_1	2
CCGTTCACAGGGTTGA-1_1	2
CCTAACCAGAGTCAGC-1_1	1
CCTAACCCAATGAACA-1_1	3
CCTAACCGTACCCGCA-1_1	3
CCTAACCGTAGTTAGA-1_1	9
CCTAACCGTGTCACAT-1_1	1
CCTAACCTCGGTGAAG-1_1	1
CCTAAGAAGACCTCAT-1_1	1
CCTAAGAAGATGGCAC-1_1	2
CCTAAGACAGAGGCAT-1_1	3
CCTAAGATCACCCATC-1_1	1
CCTAAGATCTCGTCAC-1_1	1
CCTACGTAGTTTGGCT-1_1	8
CCTACGTCATAACGGG-1_1	1
CCTACGTGTTAGGAGC-1_1	1
CCTATCGAGCTAGCCC-1_1	3
CCTATCGTCAAGAGGC-1_1	8
CCTCAACCACTCCCTA-1_1	3
CCTCAACGTCTTCCGT-1_1	1
CCTCACACAGGTGACA-1_1	3
CCTCACAGTAGGCAAC-1_1	3
CCTCACATCGTAACCA-1_1	3
CCTCAGTGTGGAACCA-1_1	9
CCTCAGTTCAGTGTCA-1_1	1
CCTCATGCAGCTCATA-1_1	2
CCTCATGTCTCCGTGT-1_1	3
CCTCATGTCTGTCGCT-1_1	2
CCTCATGTCTTTCCAA-1_1	1
CCTCCAAAGATTTGCC-1_1	1
CCTCCAAAGCACTCTA-1_1	1
CCTCCAAAGCGAGTAC-1_1	3
CCTCCAACACGAGGTA-1_1	1
CCTCCAAGTGGTAACG-1_1	3
CCTCCAATCCGACAGC-1_1	6
CCTCCTCGTATGAGGC-1_1	2
CCTCCTCGTCAGCTTA-1_1	3
CCTCCTCGTGCACAAG-1_1	8
CCTCCTCGTTCAATCG-1_1	1
CCTCCTCTCACTGTTT-1_1	3
CCTCCTCTCATGAGGG-1_1	2
CCTCCTCTCGCTACAA-1_1	3
CCTCCTCTCTCTGCCA-1_1	1
CCTCTAGCAGTCTTCC-1_1	3
CCTCTAGGTGAATGTA-1_1	1
CCTCTAGGTGTTGATC-1_1	2
CCTCTAGTCTGGCTGG-1_1	1
CCTCTCCAGGATAATC-1_1	1
CCTCTCCGTTAGAAGT-1_1	3
CCTCTCCTCATTTGGG-1_1	8
CCTCTCCTCCGCTGTT-1_1	5
CCTGCATAGCTCACTA-1_1	1
CCTGCATAGTCCGCCA-1_1	1
CCTGCATCATTCGATG-1_1	8
CCTGCATGTATCACCA-1_1	3
CCTGCATGTATCGCTA-1_1	8
CCTGCATGTTAAGCAA-1_1	1
CCTGCATTCTGCAGCG-1_1	2
CCTGTTGCACTCTGCT-1_1	1
CCTGTTGGTCGTTGGC-1_1	2
CCTGTTGGTGTTACAC-1_1	2
CCTGTTGTCCACTGAA-1_1	1
CCTGTTGTCCTGTTGC-1_1	4
CCTGTTGTCGGAGTGA-1_1	2
CCTTCAGAGAGGCGTT-1_1	1
CCTTCAGAGCAATAGT-1_1	1
CCTTCAGCAGCAGTCC-1_1	8
CCTTCAGTCGCCTTTG-1_1	1
CCTTCAGTCGTAGTCA-1_1	8
CCTTCAGTCTGAATGC-1_1	1
CCTTGTGAGCACTAAA-1_1	1
CCTTGTGAGGTAAAGG-1_1	2
CCTTGTGGTTTGGAAA-1_1	1
CCTTGTGTCCTTATAC-1_1	8
CCTTTGGAGTAGGATT-1_1	2
CCTTTGGAGTCTAGCT-1_1	2
CCTTTGGAGTCTTCCC-1_1	8
CCTTTGGAGTTTGGCT-1_1	2
CGAAGGAAGAGATGCC-1_1	2
CGAAGGAAGCAGGCTA-1_1	2
CGAAGGAGTATCACGT-1_1	1
CGAAGGAGTCAGATTC-1_1	2
CGAAGTTTCGCCAATA-1_1	2
CGAATTGAGAGTCTTC-1_1	2
CGAATTGCAGTAACGG-1_1	5
CGAATTGTCTGTGCAA-1_1	6
CGACAGCAGAAACTCA-1_1	3
CGACAGCAGACATCAA-1_1	1
CGACAGCAGCAGGCAT-1_1	3
CGACAGCTCGCTGTCT-1_1	8
CGAGAAGCACCTTCCA-1_1	2
CGAGAAGGTGAGATAT-1_1	2
CGAGAAGGTGAGTCAG-1_1	1
CGAGAAGGTGTACATC-1_1	2
CGAGAAGTCGTCTCAC-1_1	3
CGAGGAACAGAGCGTA-1_1	2
CGAGGAACAGATAAAC-1_1	1
CGAGGAAGTGTTACAC-1_1	8
CGAGGCTAGGGAGGCA-1_1	1
CGAGGCTAGTTCGCAT-1_1	3
CGAGGCTCAATCTCTT-1_1	3
CGAGGCTGTCGTCTCT-1_1	8
CGAGGCTTCAAGCCAT-1_1	3
CGAGTGCAGAGCATCG-1_1	8
CGAGTGCAGGGACTGT-1_1	2
CGAGTGCAGTGCCAGA-1_1	3
CGAGTGCGTCCTGGGT-1_1	2
CGAGTGCGTCGGATTT-1_1	6
CGAGTGCTCACCATAG-1_1	2
CGAGTGCTCGTAGTCA-1_1	2
CGAGTTAAGCCGAACA-1_1	4
CGAGTTACATTGAAGA-1_1	2
CGAGTTAGTGGTCCGT-1_1	2
CGATCGGAGCGTTACT-1_1	8
CGATCGGAGGATTTGA-1_1	2
CGATCGGGTCTCTCTG-1_1	1
CGATCGGGTTCCGTTC-1_1	1
CGATCGGTCGCTTAAG-1_1	1
CGATGCGCATCCTCAC-1_1	3
CGATGCGGTGATTCTG-1_1	1
CGATGCGTCGCCAACG-1_1	4
CGATGCGTCTACCACC-1_1	8
CGATGGCAGCTACGTT-1_1	1
CGATGGCCAGTAACAA-1_1	2
CGATGGCGTACGAAAT-1_1	8
CGATGGCGTCTAACGT-1_1	2
CGATGGCTCCGACGGT-1_1	2
CGATGGCTCTCGCTTG-1_1	8
CGCAGGTAGGTTGGAC-1_1	8
CGCAGGTGTATTGCCA-1_1	9
CGCAGGTGTTGTACGT-1_1	3
CGCATAAAGTTCTACG-1_1	1
CGCATAACACGCGGTT-1_1	1
CGCATGGAGATGTTCC-1_1	1
CGCATGGAGCACTTTG-1_1	1
CGCATGGCAAAGGTTA-1_1	2
CGCATGGGTCTTGAAC-1_1	2
CGCATGGTCTGGCCGA-1_1	1
CGCCAGACAGTTTCGA-1_1	3
CGCCAGACATATGAAG-1_1	8
CGCCAGAGTCATCGGC-1_1	9
CGCCAGAGTGTACGCC-1_1	2
CGCCAGAGTTCAGTAC-1_1	3
CGCCAGATCGAACCTA-1_1	2
CGCCATTAGAAACTAC-1_1	5
CGCCATTCATCATCTT-1_1	1
CGCCATTGTCGTACAT-1_1	1
CGCCATTGTGTTACTG-1_1	1
CGCCATTTCTAGGAAA-1_1	2
CGCGTGACACACACGC-1_1	8
CGCGTGACACAGAGAC-1_1	1
CGGAACCAGGTCCCGT-1_1	2
CGGAACCCATGACGGA-1_1	2
CGGAACCGTTGTTGTG-1_1	9
CGGAACCTCCAGCAAT-1_1	1
CGGAATTAGATCCCAT-1_1	8
CGGAATTGTAGGAGTC-1_1	2
CGGAATTGTGCCTAAT-1_1	8
CGGAATTGTTCGGTTA-1_1	2
CGGAATTTCTTAGCTT-1_1	2
CGGACACCAAGTGATA-1_1	2
CGGACACCATCTTAGG-1_1	8
CGGACACGTGCTCGTG-1_1	2
CGGACACGTGTTGATC-1_1	8
CGGACACGTTGCATGT-1_1	8
CGGAGAACAAACTAGA-1_1	1
CGGAGAACATATGGCT-1_1	1
CGGAGAAGTGGAGGTT-1_1	1
CGGAGAATCGGTCTGG-1_1	1
CGGCAGTAGGCGCTCT-1_1	1
CGGCAGTCACTGTCCT-1_1	3
CGGCAGTCAGCTCTGG-1_1	2
CGGCAGTGTCGTTGCG-1_1	2
CGGCAGTGTCTTCTAT-1_1	2
CGGCAGTGTTAAAGTG-1_1	1
CGGCAGTGTTGCCAAT-1_1	2
CGGGACTCACCGTGCA-1_1	8
CGGGACTCATTGAAGA-1_1	1
CGGGACTTCTTAATCC-1_1	1
CGGGCATAGGTAGCAC-1_1	2
CGGGCATCAATTGAAG-1_1	2
CGGGCATGTGTAACGG-1_1	2
CGGGCATTCTGCCTGT-1_1	3
CGGGCATTCTTTACAC-1_1	3
CGGGTCAAGAAGCGCT-1_1	8
CGGGTCAAGAGTAACT-1_1	1
CGGGTCAAGCTAATCC-1_1	3
CGGGTCACACACGCCA-1_1	1
CGGGTCAGTCCATACA-1_1	1
CGGGTCATCAGGTAAA-1_1	3
CGGGTCATCCCACAGG-1_1	1
CGGGTCATCCGTATAG-1_1	2
CGGGTCATCTTCGGAA-1_1	1
CGGGTGTAGAGCGACT-1_1	2
CGGGTGTAGCCGTCGT-1_1	2
CGGGTGTAGGGTACGT-1_1	9
CGGGTGTAGGTGCGAT-1_1	2
CGGGTGTAGTTCCGGC-1_1	1
CGGGTGTCACTACTTT-1_1	3
CGGGTGTTCATTTGGG-1_1	1
CGGGTGTTCGAGCACC-1_1	9
CGGTCAGAGTCCGTCG-1_1	2
CGGTCAGCAAGCACCC-1_1	2
CGGTCAGCACAATTCG-1_1	2
CGGTCAGCAGTCAGCC-1_1	8
CGGTCAGCATCAGCTA-1_1	3
CGGTCAGGTAGGTCAG-1_1	1
CGGTCAGGTGCCTAAT-1_1	2
CGTAAGTAGACCAGAC-1_1	2
CGTAAGTAGCTGAGCA-1_1	3
CGTAAGTAGGTCACAG-1_1	2
CGTAAGTCACTCGATA-1_1	8
CGTAAGTCATAGTCAC-1_1	9
CGTAAGTTCACAACCA-1_1	8
CGTAAGTTCCGACGGT-1_1	1
CGTAATGCAAATCGGG-1_1	2
CGTAATGCAGCAGATG-1_1	1
CGTAGTAAGATGACCG-1_1	1
CGTAGTACAAATCCCA-1_1	1
CGTAGTACACTACCGG-1_1	1
CGTAGTAGTTGCCGAC-1_1	2
CGTAGTATCACGGTCG-1_1	1
CGTAGTATCCATTCAT-1_1	2
CGTCAAACACTGGACC-1_1	8
CGTCAAACATTGAAGA-1_1	1
CGTCAAAGTCTAGATC-1_1	9
CGTCAAATCAACGCTA-1_1	8
CGTCCATAGAGAGAAC-1_1	1
CGTCCATAGCATTGAA-1_1	2
CGTCCATAGGTAGTCG-1_1	4
CGTCCATCAACGGTAG-1_1	1
CGTCCATCAGAGATGC-1_1	1
CGTCCATGTGACAACG-1_1	1
CGTCCATTCACGGTCG-1_1	1
CGTCCATTCAGAACCT-1_1	3
CGTCCATTCCATCCGT-1_1	1
CGTGAATAGGGCTTCC-1_1	3
CGTGATAAGCACGATG-1_1	8
CGTGATAAGCCGATTT-1_1	2
CGTGATAAGCCGTAAG-1_1	2
CGTGATAAGGCCTTGC-1_1	8
CGTGATAAGTTGTACC-1_1	8
CGTGATAGTCCAAAGG-1_1	3
CGTGCTTCAATAGTGA-1_1	1
CGTGCTTCACGTACAT-1_1	3
CGTGCTTCACGTGAGA-1_1	2
CGTGCTTCAGAAGTGC-1_1	5
CGTGCTTCATAAGCGG-1_1	3
CGTGCTTTCGTGGAAG-1_1	2
CGTGTCTTCTCTCGAC-1_1	1
CGTTAGAAGGTATCTC-1_1	2
CGTTAGAGTGGTCTGC-1_1	2
CGTTAGATCCCACAGG-1_1	2
CGTTCTGAGAAGCTGC-1_1	2
CGTTCTGAGATTGGGC-1_1	1
CGTTCTGAGGTAGCAC-1_1	1
CGTTCTGTCGTGCACG-1_1	1
CGTTGGGCAGCAGAAC-1_1	2
CGTTGGGTCCACGGGT-1_1	1
CTAACCCAGGATATAC-1_1	1
CTAACCCTCAAGAGTA-1_1	2
CTAACTTAGGGCTAAC-1_1	8
CTAACTTGTCGCATTA-1_1	3
CTAACTTGTGATTCTG-1_1	1
CTAAGTGAGCGCAATG-1_1	8
CTAAGTGCACATAGCT-1_1	1
CTAAGTGTCATCGCTC-1_1	8
CTACAGAAGAGCAGCT-1_1	2
CTACAGAAGATTAGTG-1_1	9
CTACAGATCAGCTAGT-1_1	2
CTACAGATCCCGAAAT-1_1	1
CTACATTGTGAGACCA-1_1	1
CTACATTTCCCGTTGT-1_1	2
CTACCCAGTCGGATTT-1_1	2
CTACCCATCCAGGACC-1_1	1
CTACCCATCCTCTAAT-1_1	8
CTACCTGAGCAAACAT-1_1	3
CTACCTGAGTGGTGGT-1_1	2
CTACCTGGTGACACAG-1_1	1
CTACCTGGTTAAGTCC-1_1	2
CTACCTGTCCATTCGC-1_1	1
CTACGGGAGCTAGAGC-1_1	1
CTACGGGCACCAGCCA-1_1	5
CTACGGGCAGTCCCGA-1_1	2
CTACGGGCATGCCGAC-1_1	8
CTACGGGGTGCCCACA-1_1	1
CTACGGGGTTCCACGG-1_1	8
CTACTATAGATTGACA-1_1	3
CTACTATAGCCATTTG-1_1	8
CTACTATCACTGTCGG-1_1	2
CTACTATCAGAGATGC-1_1	1
CTACTATCATGAGATA-1_1	1
CTACTATGTGCAATAA-1_1	2
CTACTATTCCATTCGC-1_1	8
CTAGACAAGATGCTAA-1_1	3
CTAGACAAGTCACGAG-1_1	5
CTAGACACATTAAAGG-1_1	3
CTAGACAGTCCCTGAG-1_1	2
CTAGACAGTCTCCCTA-1_1	3
CTAGACATCCCTCGAT-1_1	5
CTAGGTAGTGCGGCTT-1_1	2
CTAGGTATCGGAAGGT-1_1	2
CTATAGGCAACAACAA-1_1	1
CTATAGGCAACCCTAA-1_1	1
CTATCCGAGGTAAAGG-1_1	2
CTATCCGAGGTGTGAC-1_1	2
CTATCCGCATCTTAGG-1_1	8
CTATCCGCATTGGGAG-1_1	8
CTATCCGGTGTGTCGC-1_1	2
CTATCTAAGCCAACCC-1_1	2
CTATCTACACACCTAA-1_1	3
CTATCTAGTAGCACAG-1_1	2
CTATCTAGTGAAGCTG-1_1	8
CTATCTAGTTATCCAG-1_1	1
CTATCTATCTGACGCG-1_1	8
CTATCTATCTGAGCAT-1_1	9
CTATCTATCTGTGTGA-1_1	3
CTCAACCCACGCTGAC-1_1	1
CTCAACCGTCACTCAA-1_1	3
CTCAACCGTCTTAGTG-1_1	8
CTCAAGAAGGAGTCTG-1_1	2
CTCAAGAAGGGACCAT-1_1	3
CTCAAGAGTCCGACGT-1_1	2
CTCAAGATCGCTAAAC-1_1	1
CTCAAGATCGGCTGTG-1_1	2
CTCAATTCAGACCTAT-1_1	1
CTCAATTGTGGTCTTA-1_1	6
CTCAATTTCCTCTAAT-1_1	1
CTCACTGAGCAAACAT-1_1	1
CTCACTGAGCTCTGTA-1_1	2
CTCACTGCAGCGGATA-1_1	8
CTCACTGGTCGCATCG-1_1	3
CTCACTGGTGAAGCTG-1_1	1
CTCACTGTCTCCCATG-1_1	1
CTCACTGTCTCGTCGT-1_1	1
CTCAGAAAGCTAATCC-1_1	8
CTCAGAAGTAAGGAGA-1_1	2
CTCAGAAGTCGTGCCA-1_1	8
CTCAGAAGTGGTCTAT-1_1	3
CTCAGAAGTGTTCATG-1_1	4
CTCAGGGAGCTCGTGC-1_1	4
CTCAGGGAGTGGCCTC-1_1	2
CTCAGGGCACTCCTTG-1_1	1
CTCAGGGGTGCAATGG-1_1	2
CTCAGGGGTGTCCATA-1_1	2
CTCAGGGTCGAAGGAC-1_1	8
CTCAGTCAGAGCACTG-1_1	2
CTCAGTCCAATACGCT-1_1	2
CTCAGTCGTTCCGCTT-1_1	1
CTCAGTCTCAACGTGT-1_1	2
CTCAGTCTCCTCGCAT-1_1	3
CTCATCGAGTAGTCAA-1_1	2
CTCATCGCAGGGACTA-1_1	5
CTCATCGCATCGCCTT-1_1	3
CTCATCGCATGCCGCA-1_1	1
CTCATCGGTATGACAA-1_1	2
CTCATCGTCAAGAGGC-1_1	2
CTCATCGTCAGTCAGT-1_1	1
CTCATGCAGACGGTTG-1_1	2
CTCATGCAGTGCTCAT-1_1	1
CTCATGCTCCGTGGCA-1_1	1
CTCATGCTCTCTAGGA-1_1	9
CTCATGCTCTTAGTTC-1_1	1
CTCATTAAGTAGCCAG-1_1	2
CTCATTACACTTTAGG-1_1	2
CTCATTAGTCGAAACG-1_1	5
CTCATTAGTGTTACTG-1_1	2
CTCATTATCGCTGACG-1_1	1
CTCCAACAGAAGCTCG-1_1	3
CTCCAACAGAAGTCTA-1_1	1
CTCCAACTCTGTGCAA-1_1	3
CTCCACAAGGGATGTC-1_1	5
CTCCACACAATTGCGT-1_1	1
CTCCACAGTAGCTAAA-1_1	1
CTCCACAGTCGTGGTC-1_1	1
CTCCACATCATTCACT-1_1	3
CTCCATGCATAAGCAA-1_1	2
CTCCATGGTAATACCC-1_1	8
CTCCATGGTGAGAGGG-1_1	9
CTCCATGTCGGTCATA-1_1	3
CTCCCAACAACACGAG-1_1	3
CTCCCAACACGCGGTT-1_1	1
CTCCCAACAGGCACTC-1_1	1
CTCCCAAGTTTAGTCG-1_1	1
CTCCCTCAGGGCTTCC-1_1	3
CTCCCTCAGTAACCTC-1_1	1
CTCCCTCCAAGTCGTT-1_1	2
CTCCCTCCACTGGATT-1_1	1
CTCCCTCTCAACGTGT-1_1	8
CTCCGATAGCTCATAC-1_1	1
CTCCGATCACTAGGCC-1_1	8
CTCCGATTCAATCCGA-1_1	9
CTCCGATTCATCACCC-1_1	3
CTCCGATTCCAGCACG-1_1	1
CTCCTCCAGAGTCTTC-1_1	8
CTCCTCCAGGCCCAAA-1_1	1
CTCCTCCCACTAACGT-1_1	1
CTCCTCCGTCGCAACC-1_1	2
CTCCTCCGTGCAATAA-1_1	1
CTCCTCCGTTACCTGA-1_1	1
CTCCTCCTCATGCCCT-1_1	1
CTCCTCCTCCAACACA-1_1	3
CTCCTCCTCCGAGGCT-1_1	1
CTCCTCCTCTGGGCAC-1_1	8
CTCCTTTAGAGACAAG-1_1	1
CTCCTTTCACATAACC-1_1	1
CTCCTTTGTCCAGGTC-1_1	1
CTCCTTTTCTATGCCC-1_1	1
CTCGAGGAGTCTGCAT-1_1	2
CTCGAGGGTGTGATGG-1_1	2
CTCGAGGGTTCGCGTG-1_1	8
CTCGAGGGTTGCCGCA-1_1	2
CTCTCAGCAGTTGGTT-1_1	9
CTCTCAGGTATGACAA-1_1	1
CTCTCAGGTCGCGTCA-1_1	1
CTCTCAGTCAGACATC-1_1	2
CTCTCAGTCCGTGTAA-1_1	1
CTCTCAGTCGTCCTTG-1_1	1
CTCTCGAAGAGATCGC-1_1	1
CTCTCGACAATTGCGT-1_1	2
CTCTCGAGTTGCGTAT-1_1	1
CTCTCGATCTCGGGAC-1_1	1
CTCTGGTAGGGTTGCA-1_1	1
CTCTGGTAGGTAGTCG-1_1	2
CTCTGGTTCCTTCTGG-1_1	1
CTCTGGTTCGAGTGAG-1_1	9
CTGAATGAGTCGCGAA-1_1	2
CTGAATGCAAGTGCAG-1_1	8
CTGAATGCAGTTGTCA-1_1	8
CTGAATGGTCGCGTTG-1_1	3
CTGAATGTCCGGCTTT-1_1	3
CTGAATGTCGGTCATA-1_1	8
CTGAATGTCTAGTGTG-1_1	8
CTGAATGTCTTGAACG-1_1	2
CTGAGCGAGCCAAGGT-1_1	2
CTGAGCGAGCCGATCC-1_1	2
CTGAGCGAGGTCGACA-1_1	2
CTGAGCGCACACTGGC-1_1	2
CTGAGCGCAGTGCCTG-1_1	2
CTGAGCGGTCGAGCAA-1_1	2
CTGAGCGTCATCTCTA-1_1	2
CTGAGGCAGCGTACAG-1_1	2
CTGAGGCGTGACAGGT-1_1	1
CTGAGGCGTGGAGAAA-1_1	2
CTGATCCAGCATACTC-1_1	1
CTGATCCCATAAGCGG-1_1	2
CTGCAGGAGAATTGCA-1_1	1
CTGCAGGAGTGCGACA-1_1	1
CTGCAGGCATTGTACG-1_1	8
CTGCAGGTCAGCCCAG-1_1	1
CTGCATCAGACTCTTG-1_1	1
CTGCATCAGACTGTTC-1_1	1
CTGCATCCACATTCTT-1_1	6
CTGCATCCAGTCACGC-1_1	1
CTGCATCCATACTGAC-1_1	3
CTGCATCGTTGACTAC-1_1	2
CTGCATCTCGTCTACC-1_1	1
CTGCCATGTTAAGTCC-1_1	1
CTGCCATTCAAACCCA-1_1	2
CTGCCTAAGAATAACC-1_1	7
CTGCCTAAGGAACGCT-1_1	2
CTGCCTACAAACACCT-1_1	8
CTGCCTACAAGGTCAG-1_1	1
CTGCCTACATGAGGGT-1_1	1
CTGCCTACATGTGGTT-1_1	1
CTGCCTAGTCGTGGAA-1_1	8
CTGCCTAGTGGCGCTT-1_1	8
CTGCCTAGTTGGTGTT-1_1	1
CTGCGAGAGTTGTAGA-1_1	8
CTGCGAGCAAATGATG-1_1	3
CTGCGAGTCGCTCATC-1_1	2
CTGCTCATCACTACTT-1_1	3
CTGGACGGTCACCGCA-1_1	1
CTGGACGGTCATATGC-1_1	8
CTGGACGGTCCACTTC-1_1	1
CTGGACGGTCTGTGAT-1_1	8
CTGGACGTCCTTATGT-1_1	2
CTGGACGTCGGTCTGG-1_1	6
CTGGCAGGTTATCTTC-1_1	8
CTGGCAGGTTTCGGCG-1_1	2
CTGGCAGTCTCCGAGG-1_1	1
CTGGTCTAGGTGCTGA-1_1	3
CTGGTCTAGTAGAATC-1_1	1
CTGGTCTAGTATGGAT-1_1	3
CTGGTCTCACGTATAC-1_1	1
CTGGTCTCATCCGAGC-1_1	1
CTGGTCTGTGGTCTAT-1_1	1
[truncated: 8,290 more rows]
