# Supplementary material for: White and brown adipose tissue share a convergent fibro-adipogenic progenitor population
Source: EMBO Rep. 2025 Oct 8;26(22):5612–36. doi: 10.1038/s44319-025-00591-6 (PMC12635263; doi:10.1038/s44319-025-00591-6)
Supplement: Supplementary file 11 — Source data Fig. 4 [file 44319_2025_591_MOESM11_ESM.zip › Figure 4 source data/4A/wat_bat_umap_coords.csv]

	umap_1	umap_2
AAACCCACAGAGCCCT-1_1	3.83611975287565	-2.69727060849039
AAACCCACAGTCAGTT-1_1	2.39027474497923	-3.49053642803995
AAACCCAGTATGACAA-1_1	3.37860713576444	0.216025212330691
AAACGAAAGCGCAATG-1_1	-0.710778016098655	-2.70812628323404
AAACGAACACATGGTT-1_1	3.43844471549162	-2.76455447728006
AAACGAAGTGCGAGTA-1_1	-0.449880200871147	3.67243697589072
AAACGAATCCTGTTGC-1_1	4.90122519110807	-0.547122216766752
AAACGCTAGCAGTACG-1_1	3.70565615271696	0.468665563518129
AAACGCTAGTCTCCTC-1_1	3.76703367804655	-1.42356107289163
AAACGCTAGTTGTACC-1_1	-1.92333688164584	3.44507863467368
AAACGCTGTAAGACCG-1_1	1.88117442702421	-3.55217692906228
AAACGCTGTCGATTCA-1_1	2.14584527587064	3.67304327433737
AAACGCTTCACTGTCC-1_1	-0.454052764424003	4.60203173106345
AAACGCTTCTAGACCA-1_1	2.80754862403043	-0.391716874187864
AAACGCTTCTTGCGCT-1_1	3.94492612456449	-2.06351277882425
AAAGAACCAGCTTTGA-1_1	3.49988184546598	1.59126284068259
AAAGAACGTTCGGTCG-1_1	3.39322434043058	-3.67189381176797
AAAGAACTCTCTCTAA-1_1	2.13158677195676	-4.11083838993875
AAAGGATCATTGTGCA-1_1	1.45735619639524	-0.938896632736601
AAAGGATGTAGACACG-1_1	2.9254711685098	-2.25813696438638
AAAGGATGTTGCCGAC-1_1	4.66318235968717	-0.24779791290132
AAAGGGCAGAAGATCT-1_1	4.64557371710905	-0.941563225334562
AAAGGGCCAAAGCACG-1_1	0.844269406548821	-2.31567761952249
AAAGGGCGTTTGGGTT-1_1	2.0760215339578	-3.80375478321878
AAAGGTACACTACTTT-1_1	1.27781681393751	3.20259978717002
AAAGGTACAGACAAGC-1_1	2.81552110289701	0.633693628961168
AAAGGTAGTATGCGTT-1_1	-2.60014714623324	3.88680365031394
AAAGGTAGTATTTCTC-1_1	2.64904366110929	-1.89239714199869
AAAGGTAGTCTGTGGC-1_1	2.91340242003568	1.73947527354392
AAAGGTATCGGTGTTA-1_1	-1.41218735600344	4.92365171855124
AAAGTCCTCCGCGATG-1_1	3.68928132628568	-0.302170968597807
AAAGTGAAGCGTTCAT-1_1	3.87178979491361	-0.417602873390593
AAAGTGAAGTGGTGGT-1_1	2.45442710494169	-3.69606659466592
AAAGTGAGTCTTGTCC-1_1	0.950575810424172	-1.10617528015939
AAATGGACAAGCAGGT-1_1	0.340479527167164	-2.78177640492288
AAATGGACAATACCTG-1_1	2.61537871932157	2.65465810244711
AAATGGACACGTGAGA-1_1	3.20115242575773	0.0852038497272357
AAATGGACACTCATAG-1_1	3.85812531088957	0.522542380744539
AAATGGAGTACTGCGC-1_1	-2.28571619416109	-3.06223485524026
AAATGGAGTAGGAAAG-1_1	-1.48801590824953	3.96488788073691
AACAAAGCAGGTATGG-1_1	2.30903075312742	0.357562788778864
AACAAAGCATAGAGGC-1_1	3.27757940863737	-0.287492669170775
AACAAAGGTCCCTGTT-1_1	1.91756032084592	-2.32649347836343
AACAAAGGTGCATTAC-1_1	-1.7370077552878	5.13752748912009
AACAAAGGTGCGGTAA-1_1	1.08058295821317	-2.39418742710916
AACAAAGGTGGTTTGT-1_1	0.988619369021737	0.291042001003347
AACAACCAGCAGTCTT-1_1	2.65511189078458	0.00603938942583643
AACAACCAGGAGAATG-1_1	3.2124641952432	-2.98343799168435
AACAACCAGTCATGAA-1_1	2.3964161691583	-2.25812814289895
AACAACCCACGGCACT-1_1	3.74375830268034	0.307644204253279
AACAACCCAGAGAATT-1_1	3.46008620833524	-0.848720408028044
AACAACCCAGCGGTCT-1_1	1.93342445468076	-0.865488267486967
AACAACCGTAGACGTG-1_1	0.748837631694161	-2.77284977490274
AACAACCGTTTGATCG-1_1	2.22783957099088	-2.1516594653782
AACAAGACAACTGATC-1_1	3.66459141348966	-1.51096985394327
AACAAGACACGACAGA-1_1	3.46593628501066	1.67634620612296
AACACACAGTCAGAGC-1_1	2.28685496424802	-3.59824798161355
AACACACCAAAGGGTC-1_1	3.4503370342172	-1.24411222988931
AACACACCAAGAGTTA-1_1	0.13314030741819	-2.88176701123086
AACACACTCGATGCTA-1_1	4.73227129553922	-0.890309429710783
AACAGGGAGACGACGT-1_1	-2.04801024819247	4.18742229884299
AACAGGGAGGATCACG-1_1	-0.701304096230186	-2.0391630893406
AACAGGGAGTTCGCAT-1_1	3.33577881430753	1.48868014758261
AACAGGGGTGGTGATG-1_1	5.02556620215543	-0.230672038143553
AACAGGGTCTGTAACG-1_1	2.74644694899686	-2.48005840832559
AACCACAGTCAACATC-1_1	3.59328232382902	-1.34702072197763
AACCACAGTGTGTGTT-1_1	3.42602286910185	-1.95177719647256
AACCACATCACAAGGG-1_1	3.05505357360014	-2.82072565609781
AACCACATCAGGACAG-1_1	3.41793833350309	-1.66980431134073
AACCATGAGTGGAATT-1_1	3.08457170104154	-2.04358289295999
AACCATGGTACACGCC-1_1	-1.48271204853884	3.82248833125266
AACCATGTCGTCGGGT-1_1	-0.934488672264732	-3.13249299580423
AACCCAAAGCAATTAG-1_1	3.57319484328397	-0.750109708851256
AACCCAAAGCAATTCC-1_1	3.27286539649137	-1.47055420929758
AACCCAAAGTCGAATA-1_1	0.188831907264077	3.74474337046774
AACCCAACACACCTAA-1_1	4.11481795882352	-0.0284891789611951
AACCCAACAGCTACAT-1_1	4.11733160590299	-0.874933577125944
AACCCAACATCATGAC-1_1	2.95660195922025	-2.8380357986149
AACCCAAGTGATTGGG-1_1	1.35293505763181	-3.5584685569462
AACCTGAAGATCACTC-1_1	2.83249292945036	-2.37022564465372
AACCTGAAGTGTTGAA-1_1	-1.92850818062655	4.91420414393576
AACCTGACATCGCCTT-1_1	1.45369814013609	3.66964652484091
AACCTGAGTACAGGTG-1_1	3.48188911055692	-1.60796914154855
AACCTGAGTTGAAGTA-1_1	-1.30873228932253	4.14166810458335
AACCTGAGTTGACTAC-1_1	1.86591551875242	-3.64599106366006
AACCTGATCAAATGCC-1_1	3.8613866386331	-2.72559115940896
AACCTTTCAAAGCAAT-1_1	4.32609449004301	-0.433247125690855
AACCTTTCACTTTATC-1_1	2.84229431723722	-1.26258919293252
AACCTTTGTCTAGATC-1_1	2.47389970397123	-1.28711841160623
AACGAAAAGTAGAGTT-1_1	1.11234233950742	-2.92524740750162
AACGAAAGTAGTGCGA-1_1	-0.144975918778099	-0.622689879482664
AACGAAATCGTGTGAT-1_1	1.70484135722288	-4.12839839512674
AACGAAATCTAGTCAG-1_1	5.09597120856413	-0.465178943222441
AACGGGAAGAACTCCT-1_1	1.41524807786115	-3.89847943837015
AACGGGAAGCTGACAG-1_1	1.42872534369596	-4.18544147068826
AACGGGAAGGCATCTT-1_1	3.46842918967374	-2.69440553242532
AACGGGAAGTAGCTCT-1_1	0.187646579495751	0.305598021501623
AACGGGAAGTGACCTT-1_1	3.66811237906583	0.369748317653261
AACGGGACACCTGAAT-1_1	3.86862216567167	-2.32423589283792
AACGGGACATGACGAG-1_1	-0.735627430924095	-3.26367018277017
AACGGGATCGCTTGCT-1_1	5.12652073477873	-0.0863207643684522
AACGTCAAGAGTCACG-1_1	1.90186284159788	-1.44166419560281
AACGTCAGTCAACACT-1_1	4.69521246527799	-0.300612724369444
AACGTCATCAACTGGT-1_1	5.36233721350797	0.0588878179136141
AACTTCTAGACATAAC-1_1	4.28107987021574	-1.07399294430581
AACTTCTAGACCTCCG-1_1	2.37515650366911	1.6336199278179
AACTTCTGTAGTTCCA-1_1	2.04171906088957	-2.37828419262735
AACTTCTGTGTGAATA-1_1	3.60281262969144	1.27542557662161
AACTTCTGTTACGTAC-1_1	3.99310741995939	0.732461714202486
AACTTCTTCGTGTTCC-1_1	3.85926900481352	-1.13648436123697
AAGAACAAGTGAGTTA-1_1	1.43936811064848	-2.99256203228799
AAGACAAGTCTAGTGT-1_1	-1.75248827362887	0.27142441740068
AAGACAAGTGGTGATG-1_1	1.52715323542722	-1.31238100582925
AAGACAATCCGGGACT-1_1	-3.26713718796603	3.95684220736655
AAGACAATCTCTTCAA-1_1	3.40921102141508	-1.16438982540933
AAGACTCAGCGCCTCA-1_1	3.10416017150053	-2.54495785290567
AAGACTCTCAAGAGTA-1_1	0.556671832255208	-1.50681541020242
AAGATAGAGGAGTCTG-1_1	0.705047052851998	-3.42399308735696
AAGATAGAGGCACGAT-1_1	0.643195700398766	-2.36047289425699
AAGCATCAGGTAAACT-1_1	3.23548470114835	1.83961560671958
AAGCATCCAAGCTACT-1_1	4.31432614897855	-1.89768693501321
AAGCATCCAATTGAGA-1_1	3.2097273883737	-0.885924912041105
AAGCATCCAGAGCTAG-1_1	1.79706559752592	3.35045721476706
AAGCCATAGCATGCAG-1_1	1.89595959757932	3.51919987147482
AAGCCATAGCCGATCC-1_1	-0.195687848576225	3.41142656748923
AAGCCATAGTCACACT-1_1	2.87588940238126	1.87594916766318
AAGCCATCAATTCGTG-1_1	-0.515487152584709	4.85893633311423
AAGCCATGTTCGGTTA-1_1	4.26897106742033	-1.20023582035867
AAGCGAGAGCGTGCCT-1_1	0.501634177318894	-2.72495839650003
AAGCGAGCAAGATTGA-1_1	1.5762394485391	-4.01643416935769
AAGCGAGCACAGAGCA-1_1	3.33582792853483	-0.484054780548491
AAGCGAGCATAATCGC-1_1	3.87284122084745	-0.54002813155023
AAGCGAGGTTTAGTCG-1_1	1.87138102625974	-4.24261853749124
AAGCGTTGTAACTAAG-1_1	3.93122778510221	0.553327941352449
AAGCGTTGTGTGGACA-1_1	-1.44902696038119	4.11233022158774
AAGCGTTTCAAACCCA-1_1	1.48031650160917	-1.8673953777012
AAGCGTTTCCTAGCCT-1_1	3.06304274176725	1.64581921046408
AAGCGTTTCGTGCAGC-1_1	1.98651979540952	-2.93130443150369
AAGGAATAGAAGATCT-1_1	2.95691953276762	-2.92400262410013
AAGGAATAGACGCTCC-1_1	4.66653833960661	-1.21552906090585
AAGGAATAGCTGACAG-1_1	1.42525075053342	-1.60982832962839
AAGGAATAGGCTTAGG-1_1	-0.920953530319847	3.76706912463339
AAGGAATAGTTAACAG-1_1	1.47538529013761	-4.34396455342142
AAGGAATAGTTTGGCT-1_1	1.63447127913602	-3.2556314235386
AAGGAATGTTTCTATC-1_1	1.89894126032957	-2.42755720669595
AAGGAATTCATCTATC-1_1	3.32341228102811	-0.562027133053221
AAGGAATTCGCTATTT-1_1	2.32405171965727	-1.16608271653024
AAGGTAAAGACATACA-1_1	3.76528583144315	1.7236565584484
AAGGTAAAGTAGCATA-1_1	-0.257595974453605	-2.84253046566812
AAGGTAACACGCTTAA-1_1	-2.72896994973055	4.32052280848654
AAGGTAAGTCGAACAG-1_1	0.278364953152024	-1.20950517708627
AAGTACCAGGTACAGC-1_1	3.52784667586454	-0.820566392486967
AAGTACCCAGGTTCGC-1_1	1.67086599444517	-1.54016110951272
AAGTACCGTCCTCATC-1_1	2.05306981181272	-3.28006670529214
AAGTCGTTCACTCTTA-1_1	2.18843958949217	-0.195000982826628
AAGTCGTTCAGTGTTG-1_1	-1.29197861576907	-3.35376594120828
AAGTCGTTCATACGGT-1_1	-0.257840472706474	3.92372920458945
AAGTGAAAGAAGAACG-1_1	-1.32696844960085	4.18112137263449
AAGTGAAAGAGTTGTA-1_1	-0.395045596607841	-0.355888879841246
AAGTGAAAGTAGCAAT-1_1	3.62868199919828	-0.258318579739012
AAGTGAACAGAGGAAA-1_1	2.4437509593881	2.42749669497641
AAGTGAAGTACCACGC-1_1	4.4999524173654	0.112514288181387
AAGTTCGAGCTAGATA-1_1	2.56261168097623	-4.08181617314187
AAGTTCGCAAGCTGTT-1_1	1.62588415717252	-0.870537376945891
AAGTTCGCAATTGGTC-1_1	1.8822902259744	3.78311088030966
AAGTTCGCACCCTAAA-1_1	0.75975130175718	-4.01161096150247
AAGTTCGGTGGCCACT-1_1	3.66649113272794	1.02011766379508
AATAGAGCATTCTTCA-1_1	4.94623861884245	-0.0214211409744398
AATAGAGGTACAGAAT-1_1	3.95314655875333	-1.66816303784219
AATAGAGTCGTTCCCA-1_1	-2.57191576386324	4.43367483561667
AATAGAGTCTTCGGAA-1_1	1.19807438229688	-1.38259861523477
AATCACGCAACCGACC-1_1	3.83355961417326	-2.8497009044346
AATCACGGTGGATCAG-1_1	-0.563426393517173	3.83709099238547
AATCACGGTTCAAGTC-1_1	3.902341705314	-1.21224246079294
AATCGACCACCGTGCA-1_1	2.09675763224729	0.779100799018465
AATCGACGTAGTTACC-1_1	4.43238292311796	0.141528234833799
AATCGACTCCGCTAGG-1_1	2.92511115645536	-2.69097564274637
AATCGTGCACACCTGG-1_1	4.72628222083219	-1.40760622078744
AATCGTGCACGTACAT-1_1	4.0844865856088	0.516845815831743
AATCGTGGTGTCCTAA-1_1	2.34546647643217	0.0598489279094561
AATCGTGGTTTGAACC-1_1	3.12351785277494	-3.45164415890542
AATGAAGCAATTGTGC-1_1	-0.30761690760485	-1.47257611805765
AATGACCAGTTGTCAC-1_1	3.03425846671232	-0.00914247984258093
AATGACCCAAAGGCAC-1_1	2.37812696074613	-2.6678321128544
AATGACCCATGCCATA-1_1	0.435664303633504	-3.67951605374185
AATGACCGTACTGCGC-1_1	2.69527993773588	-3.7202436690983
AATGACCGTAGCACAG-1_1	-0.127082485207237	-0.777332759445585
AATGACCGTCGTTGCG-1_1	-0.2104118647658	-3.04799649769632
AATGACCGTTCTTGCC-1_1	4.80862103079923	-0.553356922214903
AATGCCAAGAAGAACG-1_1	3.92078600501188	-1.94922945553628
AATGCCAAGAGGGTCT-1_1	-0.276516694077171	-0.819197393005766
AATGCCAAGCACTTTG-1_1	2.98196683501371	1.6546536917034
AATGCCAAGTTCAACC-1_1	4.10551987265714	-0.249219841307081
AATGCCAGTGGTGATG-1_1	4.44309197043546	-0.584775662964262
AATGCCATCCATTGCC-1_1	3.43996153449186	-1.05969414765207
AATGGAAAGCTTCATG-1_1	2.9098735866464	-2.53028295094339
AATGGAAAGGGATCAC-1_1	1.73973701571592	-1.10209415013162
AATGGAACACGCTTAA-1_1	2.97061739539274	-0.878301358765043
AATGGAACAGGTCCCA-1_1	3.65731940840849	-1.40271768624154
AATGGCTAGGCTCCCA-1_1	1.62209926222929	-2.2098140483555
AATGGCTCAGGATTCT-1_1	2.38167582129606	2.80984809344443
AATGGCTGTAGACGGT-1_1	0.17062000607618	1.76842870658072
AATGGCTGTATGATCC-1_1	0.0608900902188649	-3.47917554432718
AATGGCTTCGTCACCT-1_1	3.33981786345609	-1.14457676464883
AATTCCTAGTCAACAA-1_1	3.97767339324125	-1.59375987107126
AATTCCTCAACGGCTC-1_1	2.70923147772916	-0.22301889116136
AATTCCTCAGTACTAC-1_1	3.03855453108915	1.03099110072287
AATTCCTGTTGTTGCA-1_1	4.48937473868498	0.975147628242098
AATTCCTTCAAATGCC-1_1	3.00061426734098	-2.19846413189737
AATTCCTTCCGTGTCT-1_1	2.65516815756925	-2.62846348339883
AATTTCCAGAGTGTGC-1_1	1.87676308726438	-3.66132042462198
AATTTCCTCTGCCCTA-1_1	3.5437379894174	-3.3073642020878
ACAAAGAAGCTGAAAT-1_1	0.410938662043892	-1.76740286404458
ACAAAGAGTGGCGCTT-1_1	-3.88791741753451	3.19585015719565
ACAAAGAGTTCTCTCG-1_1	3.05396090125211	0.974212669784151
ACAACCAAGGTCGTGA-1_1	2.20235071753629	-3.69217035824624
ACAACCAGTCTTCAAG-1_1	4.21245990370878	-1.90419862324563
ACAACCAGTGCCTGAC-1_1	2.38843010043272	1.99931087439688
ACAAGCTCACAGAAGC-1_1	1.34951112841734	-0.414575195854582
ACAAGCTCAGTCAGTT-1_1	4.42855868910917	1.138408088142
ACAAGCTTCCATTCGC-1_1	3.55639920806059	0.555262052470766
ACAAGCTTCGAGGCAA-1_1	-0.559998888024009	-1.96039912754861
ACACAGTAGCGTACAG-1_1	1.9371489105142	-2.15679142529336
ACACAGTAGCGTGAAC-1_1	1.80641375159391	-1.76207730824319
ACACAGTGTAGAATAC-1_1	4.91779575919279	-1.24412200505105
ACACAGTTCGCTTAAG-1_1	2.92372594451078	-0.358253157680906
ACACCAAAGATCCAAA-1_1	3.92944202994474	-0.315025842731871
ACACCAACAGAGCCCT-1_1	3.19122777556547	1.267190002853
ACACCAATCATTGCTT-1_1	4.83486567114957	-1.15040729100076
ACACGCGGTCTCTCTG-1_1	2.56867967223295	1.49637749140891
ACACGCGGTGGACTGA-1_1	0.908700388423287	-2.60833880955545
ACACGCGGTTCGGTTA-1_1	-0.718821662911094	-3.31179831082193
ACACTGACAACTCGTA-1_1	0.847375046960198	-1.25490865761606
ACACTGACAGATCCTA-1_1	4.46951733206876	-0.38997713381616
ACACTGAGTTCTAACG-1_1	1.2031491813577	-2.3240935569462
ACAGAAAAGGACATCG-1_1	-0.613149184235252	-2.78386042172281
ACAGAAACAGAATGTA-1_1	2.98292718505033	-3.76368520314065
ACAGAAACATACCACA-1_1	0.13112301801809	4.45216181224021
ACAGAAATCAACTCTT-1_1	4.94226132010587	0.110146672481619
ACAGAAATCAAGAGGC-1_1	3.43716679190763	-3.13446781689493
ACAGCCGAGGGTGGGA-1_1	-0.547044950970329	-2.98309466893045
ACAGCCGAGTCACTAC-1_1	0.916061681262337	-1.61381015831796
ACAGCCGAGTCGCCCA-1_1	2.69156489943632	-0.924916482513823
ACAGCCGCATACACCA-1_1	2.79424129103788	-3.85925481373636
ACAGCCGGTACTAGCT-1_1	-1.37424590016238	4.9115410084072
ACAGCCGTCCTACGAA-1_1	3.07159457778104	-3.68731877858011
ACAGGGACAGGCAATG-1_1	3.21246872519621	-0.859825110977568
ACAGGGACAGTCCCGA-1_1	2.25336883639463	-2.95184872204629
ACAGGGATCAATGTCG-1_1	2.0472266492761	-4.04708335453836
ACAGGGATCCTGTTAT-1_1	2.61705957030424	-2.76957509571878
ACAGGGATCGCCTAGG-1_1	4.68373690222868	-0.76395825201837
ACATCCCCAATCAAGA-1_1	2.93089662169584	0.645078950578295
ACATCCCCATCGATCA-1_1	3.54980550383695	-0.722678816860594
ACATCCCGTAACAGTA-1_1	2.86862574195036	0.512996279651247
ACATCCCGTCGTTTCC-1_1	0.339312140396916	-2.56232211644021
ACATCGACAGCGGTCT-1_1	-0.205876010903038	-2.52098844105569
ACATCGACATCTAACG-1_1	3.98980866049894	-2.7964987521824
ACATCGAGTCAGCTTA-1_1	4.32115994071134	-1.41207907254068
ACATCGATCGAGTCTA-1_1	3.50840197180875	1.51488521044882
ACATCGATCGCCCAGA-1_1	0.60798258756765	-4.14739224964944
ACATGCACACGCAGTC-1_1	3.2688025054849	-2.69478366429178
ACATGCACATCAGTCA-1_1	3.74976740454801	-0.915089226311125
ACATGCAGTAACGTTC-1_1	2.31297693823942	-0.212767935341276
ACATGCAGTCGCTTGG-1_1	4.16501031493314	-0.325871444290556
ACATGCATCTGATTCT-1_1	3.01766715621122	-0.0653517013248578
ACATTTCGTAGTCACT-1_1	3.43269191359647	-0.440418279713072
ACATTTCGTCAGGCAA-1_1	0.301073115817391	-2.39205501133768
ACATTTCGTGGTAATA-1_1	3.1731051025308	-3.25876376683084
ACATTTCGTGGTCAAG-1_1	0.655607563010537	-3.31631014401285
ACATTTCGTTGCATGT-1_1	2.95106969451078	-1.14101717526285
ACATTTCTCAAGCCGC-1_1	2.36464307879575	-2.88741276318399
ACCAAACGTAGCGATG-1_1	1.35353682612547	4.00489594882163
ACCAAACGTGGTAACG-1_1	2.93039808844694	-0.665401137417235
ACCAAACTCCATTTCA-1_1	2.55855165099271	0.466820471936785
ACCAAACTCCGAGATT-1_1	2.56318746184477	-0.668102241104521
ACCAAACTCGCCACTT-1_1	-1.85059322739474	5.23172810023459
ACCAACAAGGTATTGA-1_1	-1.41963209534518	-2.51661250645486
ACCAACATCATCGACA-1_1	3.88780317877897	0.0585542554202899
ACCAACATCTTTGCAT-1_1	2.267371874801	3.08821966593894
ACCACAAAGTATTAGG-1_1	4.91381989096769	-1.03398106152383
ACCACAAAGTGTTCAC-1_1	5.13052282904752	-0.646732128208555
ACCACAACACAGGATG-1_1	1.77675400351652	-2.45573232228128
ACCACAACATATTCGG-1_1	3.79838786696561	1.40653243010672
ACCACAACATGGGATG-1_1	4.68444023703703	-0.827660775726713
ACCACAAGTGTTATCG-1_1	2.82570801352628	-2.30593345219461
ACCACAAGTTAAGCAA-1_1	3.02395306204923	1.04645498936804
ACCATTTCACTGATTG-1_1	4.12175379370817	-1.70598135048715
ACCATTTCATGTGCTA-1_1	3.88292012786039	-1.20831522995798
ACCATTTGTCCTGTCT-1_1	4.48888884162077	0.0821671271863803
ACCCAAAAGAAAGTCT-1_1	2.12176750277647	-4.03396365696756
ACCCAAAAGAGAGGTA-1_1	4.50040970420011	-0.51090774590341
ACCCAAACAGTTTCGA-1_1	0.734312039367043	3.72171261256369
ACCCAAAGTACTGCCG-1_1	2.24748216246732	-1.79496786648599
ACCCAAATCCATCGTC-1_1	3.91910324668058	-2.55645320469705
ACCCTCACAAGTGCAG-1_1	3.13268766974577	0.928151750022493
ACCCTTGGTACTAAGA-1_1	-0.0646971645437847	-3.54754397923318
ACCCTTGTCAAGATAG-1_1	2.1533571300424	3.56431033557089
ACCCTTGTCAGATTGC-1_1	0.441879590773143	-2.53662774617044
ACCCTTGTCTGTAACG-1_1	3.36796842192777	-0.112266696041502
ACCGTTCAGGCGACAT-1_1	2.71990357016691	-3.98597905690042
ACCGTTCAGTGGTCAG-1_1	1.68455849265226	-2.89101526791421
ACCGTTCCACCATATG-1_1	1.96461091612943	1.42631056254538
ACCGTTCTCACCTTGC-1_1	3.26213131522306	-0.457697964256682
ACCTACCAGAGTCCGA-1_1	3.69246874426969	-2.46039006764261
ACCTACCAGCATGCAG-1_1	4.19824634169706	-0.664203739708342
ACCTACCAGGTCACTT-1_1	2.77073321913847	-3.52431819493143
ACCTACCCAGAACTCT-1_1	4.28012834166654	0.650983416492067
ACCTACCTCTGCGGAC-1_1	3.42425094222196	-2.65673420483438
ACCTGAAGTCTAATCG-1_1	3.51944361304411	0.519708895141207
ACCTGAAGTGTCCGTG-1_1	-1.01477517510287	-3.37326214367715
ACGATCAAGCCGAATG-1_1	0.280791622153603	-2.8345436816868
ACGATCAAGTTCCTGA-1_1	3.89054689978727	1.02005799954566
ACGATCACAGGTTCAT-1_1	1.79663072203764	2.46444323008689
ACGATCATCAAATGCC-1_1	0.0435668346799244	3.84533979838523
ACGATCATCACCCATC-1_1	2.71756516074308	-0.823660708015837
ACGATCATCTAAGCCA-1_1	2.7447033939279	1.64454772418173
ACGATCATCTCGCTCA-1_1	2.70112166976102	-1.0549136167225
ACGATCATCTCTATAC-1_1	4.44734249686369	-2.48669407421915
ACGATGTCACGCTGTG-1_1	3.25389562224516	-2.69999644810525
ACGATGTTCAGGTAAA-1_1	2.50662122344144	-1.94913694912759
ACGATGTTCCGCGATG-1_1	3.24177156066068	-0.447052515095152
ACGCACGAGCGCACAA-1_1	3.80011902426847	-1.09160015637247
ACGCACGCAACTAGAA-1_1	3.94779263114103	0.548265748673998
ACGCACGGTGTGAATA-1_1	1.55170891856321	-2.44170734936563
ACGCACGTCAACCGAT-1_1	3.32703219031461	-0.880670524185576
ACGCACGTCAATCTCT-1_1	2.88409672354826	-1.66884098107187
ACGGAAGAGTGATAAC-1_1	-0.793924349793113	4.20466115420493
ACGGAAGCATCTATCT-1_1	1.34363977288374	-2.40853235775796
ACGGAAGGTGGTCTAT-1_1	-0.886221426972068	3.7810797924343
ACGGAAGGTTGCTCGG-1_1	0.286957394830071	-2.62879798466531
ACGGAAGGTTTCGCTC-1_1	-1.41941477681033	4.63269283717307
ACGGGTCCACAGTGTT-1_1	1.35511205767759	-2.8844372993168
ACGGGTCCACATATCG-1_1	4.2406099853433	-2.56962177807657
ACGGTCGCACTGCGTG-1_1	-0.681647795685447	-2.57862207943765
ACGGTCGGTTAGCGGA-1_1	1.6877683219827	-2.12005684429971
ACGGTCGGTTTCGTTT-1_1	1.23381147956022	-0.191847301071562
ACGGTCGTCGCAGTTA-1_1	3.19406972502836	-1.48749384934274
ACGGTTAAGTCCTACA-1_1	3.57408581351408	-0.110304332321562
ACGGTTACACCTGCAG-1_1	1.98911378955015	-3.16630265766946
ACGGTTACACTACCGG-1_1	2.9018021640695	-1.8834709888157
ACGGTTATCACCTTGC-1_1	3.79093895529874	-2.24725244099466
ACGTAACGTACCGGCT-1_1	2.86837373351225	-2.1447653537449
ACGTAACGTCGTATTG-1_1	4.62395725821623	0.359182694012247
ACGTAACGTTCGTAAC-1_1	0.871713858596169	-3.12655327374307
ACGTACACAAGCAGGT-1_1	2.12802908991941	3.34590747302207
ACGTACAGTACCACGC-1_1	4.31363521193632	-2.05156657749978
ACGTACATCAGCAGAG-1_1	-2.79308428192965	2.62209823077353
ACGTACATCGGAGATG-1_1	-1.68324818039767	-2.33796570355264
ACGTAGTCAAGGCGTA-1_1	2.33665202235349	2.96272971575888
ACGTAGTGTAGCTTTG-1_1	-1.70838155175082	4.45150616114768
ACGTAGTGTAGTCCTA-1_1	-2.09227337265841	3.47300984805258
ACGTCCTAGGCGCTCT-1_1	4.78989706610807	-1.50850818211404
ACGTCCTAGTCATGCT-1_1	4.19844470595487	-0.321982479637541
ACGTCCTCACTGATTG-1_1	3.68834958647855	-0.369152522629179
ACGTCCTTCCGAGCTG-1_1	3.67053447341093	0.181743827665172
ACGTCCTTCTTTCAGT-1_1	2.56854854201444	-1.16934964711038
ACGTTCCAGTGCCTCG-1_1	1.90718863581785	-2.64409158284036
ACGTTCCCACTAGTAC-1_1	0.3701280844725	-2.76509759480325
ACGTTCCGTGGGCTTC-1_1	2.13750348662504	-3.36632964665262
ACGTTCCTCATTGCCC-1_1	0.449379810164802	-2.75043819004861
ACGTTCCTCTCGTGGG-1_1	0.713714223853432	-3.0431446796116
ACGTTCCTCTTGCAAG-1_1	3.14981923674711	-1.93051550442544
ACTACGAAGGTTATAG-1_1	1.24565766429075	-4.17498872334329
ACTACGAGTCCGGACT-1_1	4.55371199225553	-1.67203793579904
ACTACGATCTTGCAAG-1_1	2.05385528182157	-2.80037519986001
ACTATCTAGTGCACTT-1_1	3.35087690924772	-2.6472399001774
ACTATCTCACAGCATT-1_1	4.16957412337431	-0.653722560947813
ACTATGGCAAGCTGTT-1_1	-3.74159278298251	3.5095691913906
ACTATGGCACCGTCTT-1_1	3.46728668784269	1.1660980815235
ACTATGGCATGACGAG-1_1	2.20957646941312	-3.50381228978006
ACTATGGGTACCGTGC-1_1	4.04477630232938	-0.75746468359796
ACTATGGGTCCGAAGA-1_1	1.40574894522794	-3.09073541218606
ACTATGGGTCTCGCGA-1_1	0.732776146880471	-4.16563270146219
ACTATGGGTGAGCCAA-1_1	0.998806756488167	-4.41337678486673
ACTATGGGTGCAAGAC-1_1	2.7261110362924	2.47346045916709
ACTATGGGTGGCACTC-1_1	3.39743052100309	-1.14460728222696
ACTATGGTCAAATGAG-1_1	1.42392502402433	-2.6975009208378
ACTATGGTCCAGGACC-1_1	4.99336681937345	-1.0678165918049
ACTATTCAGTGGCCTC-1_1	3.35451946829923	1.62828757708701
ACTATTCCAGCGCTTG-1_1	1.78469381903776	-2.45512793118326
ACTATTCCATACTTTC-1_1	-0.547280329712547	4.79495575373801
ACTCCCAGTACTGAGG-1_1	2.19444892977842	2.40588047450217
ACTCCCAGTATAGCTC-1_1	-1.49684967423312	3.92188312953147
ACTCCCAGTTGCCTAA-1_1	3.89983521079191	-2.52050612027017
ACTCCCATCTGCGGGT-1_1	0.0950968382275929	-3.10648939663736
ACTCTCGCATAATCCG-1_1	1.11916874026426	-1.8360347514805
ACTCTCGGTGGAAATT-1_1	3.21954379653104	-0.336758113449492
ACTCTCGGTTCATCTT-1_1	-3.71426429177157	-0.78806040341226
ACTGATGAGGCTCTCG-1_1	3.04344139670499	1.93374254649314
ACTGATGCAAATGGCG-1_1	3.54919658278593	-1.703757262772
ACTGATGCAGCTGTTA-1_1	1.49234376525053	-2.83749721104471
ACTGATGCATCGTCCT-1_1	-2.8980893077933	-2.97255632931558
ACTGATGGTAGGCAAC-1_1	4.50513468360075	-0.306879318302549
ACTGATGGTAGTTAGA-1_1	-1.7809633197867	4.51749565547141
ACTGATGGTCAGTTTG-1_1	-0.443650323399223	-0.969326711243071
ACTGATGGTGCCTGAC-1_1	3.57866058920988	-3.06031820828287
ACTGATGTCTTACGTT-1_1	4.50104008292326	-0.475430703705229
ACTGCAAAGTGGATTA-1_1	1.08260278081068	0.542016410285555
ACTGCAACAGTAGATA-1_1	-0.0475737335764537	-3.62728664929239
ACTGCAAGTCCGACGT-1_1	-1.36864056015841	4.51561071818503
ACTGCAAGTGCCCAGT-1_1	2.41004977797636	-0.935776687210478
ACTGCAATCACGATCA-1_1	3.99540744399198	-1.19492647702066
ACTGCAATCTGAACGT-1_1	2.94004307364591	1.04374160712393
ACTGTCCCAAAGCTAA-1_1	0.234550755969368	-2.80152223164407
ACTGTCCGTGGCTTAT-1_1	2.07890771006712	-1.0276976590809
ACTGTCCTCCATCTCG-1_1	3.98623524283537	-2.18623635823099
ACTGTGAAGGCGAAGG-1_1	2.59114370917448	-3.03830549771158
ACTGTGAAGGTTGTTC-1_1	1.91094313239225	-1.43381426388589
ACTGTGAAGTATCTGC-1_1	3.40018449401029	1.67845525687369
ACTGTGATCACAGTGT-1_1	3.24149451827177	1.28541400378378
ACTTAGGAGCTGACTT-1_1	1.15513644789823	-2.85320375019876
ACTTAGGAGGTAGCAC-1_1	3.21646128272184	-1.01916036660043
ACTTAGGAGTTAGTAG-1_1	5.22260437583097	-0.158847487514891
ACTTAGGCAACCACGC-1_1	-0.194900709637321	-2.04554197842447
ACTTAGGCAACTGTGT-1_1	-4.3776806774222	-1.73895034844247
ACTTAGGCATGTGCTA-1_1	2.46106587027677	-3.37256882244913
ACTTAGGTCAGGTAAA-1_1	1.92736778830656	-3.51919910961954
ACTTAGGTCTGAGCAT-1_1	0.47837299158343	-2.32924196774331
ACTTAGGTCTTTGGAG-1_1	3.87188611601957	-1.05143771225778
ACTTATCAGAAGTATC-1_1	3.20602903937467	-0.0567486649212018
ACTTATCAGCGCTGCT-1_1	2.99422655676969	1.28637185042533
ACTTATCAGGCTCACC-1_1	2.06280062770017	3.69662859385642
ACTTATCGTCTAATCG-1_1	3.77655826186308	0.904919230395876
ACTTATCTCACTTCTA-1_1	3.87905393218168	1.02227696126135
ACTTATCTCCGAGATT-1_1	2.42646883105405	1.13396766131552
ACTTATCTCTCATGCC-1_1	3.65716944312223	0.52622073238524
ACTTCCGAGACCATAA-1_1	1.61152325247892	-2.87746689373819
ACTTCCGCAGGGCTTC-1_1	3.6443239269174	-0.863617039268889
ACTTCCGGTAAGTTAG-1_1	1.57160935973295	-0.0447952216323987
ACTTCCGTCTGCCCTA-1_1	1.98994217490324	1.67346134131583
ACTTCGCAGATTACCC-1_1	2.43354914759763	1.95458950942191
ACTTCGCAGCGACATG-1_1	1.00937448119291	0.349774592572771
ACTTCGCCAGCTGAGA-1_1	2.52930985068449	-3.26066205555765
ACTTCGCTCCACTGGG-1_1	0.879228871814095	-4.00284621769754
ACTTCGCTCCAGTACA-1_1	3.88790832137235	-0.981127715652861
ACTTCGCTCGTCACCT-1_1	2.7976954994119	-1.14635930115549
ACTTCGCTCTTTACAC-1_1	-1.92555727387301	4.79930641596945
ACTTTCAAGACGATAT-1_1	3.67272315596708	1.31466081088217
ACTTTCAAGCATGATA-1_1	5.19993267630705	-0.461270487850584
ACTTTCAAGCCTCTTC-1_1	2.92772493933805	-0.405936456268706
ACTTTCAAGTGCAAAT-1_1	0.325038340441071	-2.56114337498514
ACTTTCACACTGCGAC-1_1	0.579032492390954	-0.764252460544981
ACTTTCAGTGGCTTAT-1_1	3.9539786395944	-2.09721992070047
ACTTTGTAGAGTCTTC-1_1	4.83148537253507	-1.5452575450596
ACTTTGTAGCTCCCTT-1_1	0.654970329753243	-4.00228211933938
ACTTTGTAGTGCTAGG-1_1	-0.834423560150779	-1.42226467186777
ACTTTGTCAATCAGCT-1_1	4.09526548956998	1.14203664010199
ACTTTGTCACAGCTGC-1_1	-0.876039403923667	4.11892082636984
ACTTTGTGTAGTCCTA-1_1	0.4800406699396	-4.03610847050516
ACTTTGTGTTACACTG-1_1	4.65715275382169	0.130866416746698
ACTTTGTTCGTAGGGA-1_1	2.24608896350034	-0.476148224419035
AGAAATGCAAATGGCG-1_1	2.82578549956449	-1.68868193680612
AGAAATGGTAGATTGA-1_1	-0.212789374836601	-0.642241693085112
AGAAATGGTGGCTGAA-1_1	0.761374246827446	-2.13204286152688
AGAAATGTCACCTTGC-1_1	3.47639165496	1.10775890296134
AGAACAAAGACATAAC-1_1	-2.33684577370516	4.04854013865622
AGAACAAAGTGCGTCC-1_1	3.01550875281461	0.333097168261133
AGAACAATCCTATTTG-1_1	1.7622426566995	-3.51197598034707
AGAACCTCAAGGCCTC-1_1	3.24280462836393	1.39680900519522
AGAACCTCAATGTTGC-1_1	0.579063337794625	-0.107955074852385
AGAACCTCAGACCAGA-1_1	1.64512203311094	-1.05212042385904
AGAACCTCATACGCAT-1_1	4.60732708548673	-1.06227479035226
AGAACCTGTACCGTCG-1_1	2.10502515410551	-2.91370723301736
AGAACCTGTATGAGGC-1_1	0.449928157529913	-0.383365369385161
AGAACCTTCATCACAG-1_1	0.00784192656644483	-3.45041439587442
AGAAGCGAGATTCGAA-1_1	-0.955619472511924	4.31108763163718
AGAAGCGCAATTGCCA-1_1	3.47624359702238	0.522334628755174
AGAAGCGCACGGTCTG-1_1	1.50228021716245	-2.65722701603738
AGAAGCGCAGACAAGC-1_1	0.215789031735741	-3.89668891484109
AGAAGCGCATGACGAG-1_1	0.416529417536341	-3.94502160603372
AGAAGCGGTAGAGTTA-1_1	4.13640676116117	-1.87603876644937
AGAAGCGTCTTCGGAA-1_1	0.434510525814377	-3.33346912915079
AGAAGTACAACAAAGT-1_1	3.08137188529142	0.984290384704195
AGAAGTACAGGTGTGA-1_1	-2.78281940842501	0.868467711860262
AGAAGTACATTCTTCA-1_1	3.27153382872709	-0.135896778648771
AGACAAACAGATCCTA-1_1	2.68352804755338	2.02583970969351
AGACAAACAGATGCGA-1_1	2.18509624575742	-3.3989546065983
AGACAAACAGGTAGTG-1_1	2.13944409464964	2.51682403033408
AGACAAATCACTCCGT-1_1	2.52406654929289	2.85111358111533
AGACAAATCTTTGCGC-1_1	4.20790634726652	-0.979232287949003
AGACACTCAATACCTG-1_1	1.73324916934141	-0.686660087650694
AGACACTTCAGACAAA-1_1	1.74006639098295	-0.0866612260994092
AGACACTTCTCGTCAC-1_1	1.50362334822782	3.83147528117331
AGACAGGAGACTTAAG-1_1	2.43720863436826	2.65041615908774
AGACAGGCACATTCTT-1_1	3.5230704364694	0.246737717667542
AGACAGGCATCTTTCA-1_1	2.11857174014219	-2.46872065121499
AGACAGGGTGAAAGTT-1_1	4.59634123419889	0.727692329341493
AGACAGGGTGAGATCG-1_1	-3.17781628991	-3.37557456547586
AGACAGGTCACTAGCA-1_1	3.82234869574674	-0.351793146675505
AGACAGGTCCGCTTAC-1_1	1.88974927043089	-0.810865140503325
AGACAGGTCTATTGTC-1_1	2.31328557109007	3.55194880908164
AGACCATCAGCGTAGA-1_1	4.00168858145841	-0.661678231304564
AGACCATCATGTGCCG-1_1	1.5239683208383	-2.31640002781717
AGACCCGAGGGACTGT-1_1	3.19231043433317	-0.372339284962095
AGACCCGCATGTACGT-1_1	1.74709246729978	-4.1708097224888
AGACCCGGTCTGTCAA-1_1	4.27476583098539	-0.53362206274835
AGACCCGGTGGGACAT-1_1	2.69945130919584	-2.52012226635782
AGACTCACACGACCTG-1_1	1.33789269303449	3.98669722026023
AGACTCAGTAGTGTGG-1_1	3.23150549506315	-2.25959775502054
AGACTCATCGCTCCTA-1_1	3.76809106444486	-0.243233359402098
AGAGAATAGGTAAAGG-1_1	3.17789350127348	-0.339479899948515
AGAGAATAGTCCTGCG-1_1	2.54262028311857	-3.69177458340494
AGAGAATCAAGTGCAG-1_1	3.84253488158353	-2.14804718548623
AGAGAATCAGGAGGTT-1_1	-3.77389945412508	3.5324807400051
AGAGAATGTATTTCGG-1_1	-0.0252341809355388	-4.05386827046243
AGAGAATGTCAATCTG-1_1	3.69654307936796	1.63654377406272
AGAGAATTCATGCCCT-1_1	0.927987617007576	-0.918188071792998
AGAGAGCAGAAGGTAG-1_1	-1.97111143494479	-3.15786287838785
AGAGAGCAGCAGTAAT-1_1	-2.38867201233736	4.88901998942526
AGAGAGCAGCCTGGAA-1_1	-0.0765363159262309	-2.3998660808262
AGAGAGCAGGATCACG-1_1	2.86183343505033	0.291353859955393
AGAGAGCCAAACGGCA-1_1	2.07969532584318	-2.93063256794778
AGAGAGCCAACCGGAA-1_1	-0.86586453343264	4.02469065135153
AGAGAGCGTAACATGA-1_1	0.485452756784045	-1.38190076405374
AGAGAGCGTCCGTACG-1_1	1.26457671498426	-1.70801672989694
AGAGAGCTCACGGGCT-1_1	-0.872708577164329	-0.956065750664152
AGAGCAGAGAAGAACG-1_1	4.62132940863737	-0.827198601311125
AGAGCAGAGCTGTACT-1_1	0.803906541816079	-2.97421476895181
AGAGCAGAGGTTATAG-1_1	-3.32389344597689	-3.21619460636941
AGAGCAGCAGCATTGT-1_1	3.18898234938749	-2.44850204045144
AGAGCAGCATCCTTCG-1_1	2.57339249228605	-3.77763698155252
AGAGCAGGTTCGGTCG-1_1	0.990819436065041	-0.0078310137447492
AGAGCAGTCATGAGTC-1_1	2.87754974936613	-0.439394629543699
AGAGCAGTCGTCAAAC-1_1	-0.458256024368919	-3.01903889233438
AGAGCCCCAAACCACT-1_1	0.318390068165146	4.42265608256491
AGAGCCCCAGAAATCA-1_1	2.41692803477415	-2.45708153302041
AGAGCCCGTGAATTAG-1_1	2.77057395552763	-0.447180009430327
AGATAGAAGGATACCG-1_1	-0.531889099129356	-2.84625504071084
AGATAGAGTAACAGTA-1_1	-0.048036206015266	-3.2891208892521
AGATAGAGTAGATTGA-1_1	0.867310416451775	-3.88073823506204
AGATAGAGTAGTCGGA-1_1	0.149196606627785	-4.12400004917947
AGATAGAGTATCAGCT-1_1	4.85986481284269	0.680986636334978
AGATAGAGTTGAGGAC-1_1	3.28172193144926	-1.50121364647714
AGATAGATCTCTGCTG-1_1	2.41534791564115	-0.236086166447081
AGATCCAAGACAGCGT-1_1	0.997762900344216	-3.90173814350931
AGATCCACACGTCGGT-1_1	-1.11140729809634	-1.93379614407388
AGATCCACAGCAAGAC-1_1	-0.204610604294456	-0.769099867885985
AGATCCAGTCATATGC-1_1	2.11382124995359	1.24090006297263
AGATCCAGTGTGTACT-1_1	3.20382652854093	-2.44133517796365
AGATCCATCGGAAGGT-1_1	1.3478281912721	-1.73429808670846
AGATCCATCTTCGGAA-1_1	1.59849188899168	-4.32747123295633
AGATCGTAGGTTCCAT-1_1	0.495567635200106	-0.633058345859923
AGATCGTCATCCGATA-1_1	1.90758786772855	0.0164232338014468
AGATCGTCATGTGTCA-1_1	-0.405889052399314	-3.40668199116556
AGATCGTGTAAGACCG-1_1	1.74361060237058	-4.1452216869053
AGATCGTGTATCATGC-1_1	0.659136798731171	-3.14802596623269
AGATCGTGTATTTCGG-1_1	0.727842789641701	-3.99098393971292
AGATGAAAGTCTGGAG-1_1	1.19190261935362	-3.56106326634256
AGATGAACATGACACT-1_1	0.091703247777306	-0.283734059875883
AGATGAAGTTTACTGG-1_1	0.846597116938912	-2.73502132946817
AGATGAATCACCTGGG-1_1	0.0641980287946095	-2.81733415181009
AGATGAATCGACCAAT-1_1	0.107175689689003	-2.00057885701028
AGATGAATCGCAGAGA-1_1	-0.90755929375521	-2.60916159207193
AGATGCTGTCAGGCAA-1_1	0.882522594682061	4.13748457377585
AGATGCTGTTGCTGAT-1_1	0.869760972014748	-2.85353276783792
AGATGCTTCGGTCACG-1_1	2.55886707877287	-2.8632883792576
AGCATCAAGTTGTAGA-1_1	3.5468798694528	-3.14243075901834
AGCATCAGTCCAAAGG-1_1	0.444246597387948	-1.01025805527536
AGCATCAGTGATTCTG-1_1	3.10684071158537	0.00349878614576898
AGCATCATCATCTACT-1_1	3.63277111624845	-3.26206634098855
AGCATCATCCCGAGAC-1_1	-2.45471348191134	-3.29097912365762
AGCATCATCGATACGT-1_1	4.84433708762296	-0.554650700634398
AGCCAATAGAATACAC-1_1	1.54223368739256	-4.07916162068216
AGCCAATAGGGCGAGA-1_1	1.59020243262418	-1.67974040562478
AGCCAATGTCCTGAAT-1_1	2.66170940970548	-0.265643096512236
AGCCAATTCTGGGAGA-1_1	0.644125249735199	-3.68536136204568
AGCCACGCATCGCTAA-1_1	1.95890222167143	-1.46981070095865
AGCCACGCATCTGGGC-1_1	1.02015374278196	-0.955508328026213
AGCCACGTCAACCTTT-1_1	4.62865315055021	-1.30411217266885
AGCCAGCCAACGTATC-1_1	3.37190137480863	0.182341200316273
AGCGATTAGCTCGAAG-1_1	3.71388874625333	-2.45920774990884
AGCGATTAGGCAGGTT-1_1	1.8176523265756	-3.2210216289219
AGCGATTCAAGGTACG-1_1	0.0451121745026936	-2.91606590802041
AGCGATTGTCACTACA-1_1	4.12685666655668	-2.45411179119913
AGCGCCAAGACCAGCA-1_1	-0.724700588234581	0.772444867545687
AGCGCCACAGCCTATA-1_1	4.86430321311124	0.48689698522719
AGCGCCAGTAGCGTCC-1_1	-0.144759792336143	-1.21723566109506
AGCGCCATCCACGTAA-1_1	2.37428138827451	-1.03561458641855
AGCGCCATCTCCATAT-1_1	2.41054711913236	-0.911495900696196
AGCGTATAGTCGAAAT-1_1	0.541027416042172	-1.90996811444131
AGCGTATTCTCCGCAT-1_1	2.50103555297025	-0.332111573761381
AGCTACACAACTGCTA-1_1	4.29124794577726	-2.44647667462198
AGCTACAGTACCTAAC-1_1	0.292419534674965	-1.92680213505594
AGCTACAGTGATAGAT-1_1	0.655838292590462	-4.14750955159036
AGCTACATCACTCGAA-1_1	-0.222977656372703	-0.49751583391992
AGCTACATCGCAACAT-1_1	2.53538380240568	0.0540278041902407
AGCTACATCTTCTGGC-1_1	2.51903019522794	-4.08778998905984
AGCTCAAAGGTGCAGT-1_1	-2.54436959648959	-2.80439469868509
AGCTCAACAGCGTGAA-1_1	4.61792240714201	0.743646823817812
AGCTCAACATCGGAAG-1_1	-0.387659865864433	-2.08090589100686
AGCTCAAGTATAGGGC-1_1	2.60381565665373	0.172388912195288
AGCTCAAGTGCGCTCA-1_1	2.87640939330228	-3.2648129230198
AGCTCAAGTTGCCAAT-1_1	-0.429106015213645	-1.92020723873941
AGCTTCCAGGCATCAG-1_1	2.07236335848936	-2.69349048191873
AGCTTCCAGGTGCCAA-1_1	3.56145082091459	-3.49035117680398
AGCTTCCAGTGAGTTA-1_1	-1.78515400315157	3.51029183810385
AGCTTCCGTGGCTCTG-1_1	4.86985931967863	-0.421080089157499
AGCTTCCGTTTACCTT-1_1	3.98580632781156	-1.35294697338907
AGCTTCCTCCACGTGG-1_1	2.65484557723173	0.567085587436281
AGCTTCCTCCGGCTTT-1_1	3.49731288527616	-0.181976533478178
AGCTTCCTCGCAAGAG-1_1	2.75589118575224	-0.852445579117216
AGGAAATCACCGGCTA-1_1	2.52007256125578	0.258219932222687
AGGAAATCACTTGTGA-1_1	1.70503328417905	-4.2193503146824
AGGAAATTCCAGTACA-1_1	2.13546143149503	-1.17765877301065
AGGAATAAGAGTCTTC-1_1	0.866134476415001	-3.79314563328592
AGGAATACAAGTTCGT-1_1	0.230978321782433	-2.64491818005411
AGGAATACAATCGTCA-1_1	4.45370016669401	0.0036723995748385
AGGAATACAGCACAGA-1_1	3.36774049376615	-2.24736807400552
AGGAATAGTTAGGGAC-1_1	1.69422505473264	3.86869528239401
AGGAATATCATACGGT-1_1	3.33486972426542	-0.803495264595427
AGGAATATCGCGCCAA-1_1	0.203829210749947	-3.53272149617044
AGGAATATCTTGGTGA-1_1	2.65749631499418	1.37600305026206
AGGACGACAATGACCT-1_1	1.80496345137724	-4.13536975437967
AGGACGAGTACACGTT-1_1	2.35824332808622	-2.72797105366556
AGGACGAGTGATACTC-1_1	2.49937306021818	1.58440079634818
AGGACGATCCTATTGT-1_1	1.88726149176725	-4.32564065510599
AGGACGATCGTAGCTA-1_1	0.278269943348252	-3.44200537258951
AGGACTTAGTGGAAAG-1_1	-1.94640817070834	-2.26430437619058
AGGACTTGTTTGTTCT-1_1	2.50430212592252	-2.05683443600503
AGGAGGTAGCCAAGTG-1_1	3.39267263983854	0.577148430997453
AGGAGGTAGGGACACT-1_1	2.90466199492582	-3.76895234639017
AGGAGGTCAACGTATC-1_1	2.34072552298673	-0.322897708958067
AGGAGGTGTAGGCAAC-1_1	2.27213869666227	-2.80982849652139
AGGAGGTGTTGTGTAC-1_1	1.41387854193815	-2.09904429966775
AGGAGGTTCACGGTCG-1_1	-0.316717165955223	4.02822663729819
AGGAGGTTCGCCAATA-1_1	0.249803688875519	-4.00092504078714
AGGATAAAGAAACTCA-1_1	3.8872016487039	0.540436917001329
AGGATAAGTTCCGCTT-1_1	0.847577136508309	-0.54440943056909
AGGATCTAGTGGTTAA-1_1	4.58711872672208	0.33394225781592
AGGATCTGTCGCGGTT-1_1	-1.01214959050051	-2.40434143597452
AGGATCTGTGACTGTT-1_1	3.29588685607084	1.74894299452933
AGGATCTGTTACCTGA-1_1	0.0603669998563161	3.3172273868862
AGGATCTTCCTGGGTG-1_1	-2.43960561180941	3.4099757904354
AGGCATTAGAGTGTTA-1_1	-0.299612003811515	-3.0624170070347
AGGCATTCAATGTGGG-1_1	-1.12133898163668	3.61149885600241
AGGCATTGTGGCTGAA-1_1	0.914022010318123	-3.68248388821451
AGGCATTTCATCACAG-1_1	3.29006085967191	-0.611260331219114
AGGCATTTCGACCATA-1_1	4.06908760642179	0.933585607463442
AGGCATTTCTTTCCAA-1_1	4.93243465994962	-1.0727883344349
AGGCTGCGTAGGATAT-1_1	3.30591426467069	-3.30445001179544
AGGCTGCGTTTCCATT-1_1	1.79027770136961	-4.18416354710428
AGGCTGCTCTCGTCAC-1_1	2.7551568565286	-0.567442036217131
AGGGAGTAGACTCTAC-1_1	2.32773230647215	1.05994363969
AGGGAGTAGAGATTCA-1_1	4.26158891295561	1.04967960065039
AGGGAGTAGGAACGAA-1_1	3.74748883818754	-3.02535913044778
AGGGAGTTCGTTTACT-1_1	3.2767861900247	-1.01716694886056
AGGGAGTTCTCGGTCT-1_1	1.31361268138059	-3.70671365315286
AGGGCCTCAATTGAAG-1_1	3.95474587058195	0.786859178001009
AGGGCCTCACATGACT-1_1	3.82711515998014	-1.26109097058145
AGGGCTCAGCTGAGCA-1_1	1.68603454207548	-1.02138207012979
AGGGCTCTCAACTACG-1_1	4.65465126608976	0.187986043298565
AGGGTCCCAGATGCGA-1_1	2.21969495391019	-1.67255339676706
AGGGTCCTCATGGTAC-1_1	2.43483958815702	-3.84953496510354
AGGGTCCTCGGCTGAC-1_1	-1.20041074181429	4.53968479579123
AGGGTGAAGATCACCT-1_1	3.889393192283	-1.57029376084176
AGGGTGAAGCGTCTGC-1_1	2.14550767516264	-4.1443991428074
AGGGTGACACCCTATC-1_1	4.92719469641813	-0.569914198463835
AGGGTGAGTTCCGCGA-1_1	1.77828536605009	-3.01099464947549
AGGGTGATCCGATTAG-1_1	1.40486012076505	-3.82212684208719
AGGGTTTAGCAGGTCA-1_1	3.71524463271269	0.549990140849672
AGGGTTTGTTAATCGC-1_1	-1.08185161972872	-2.80528566891519
AGGGTTTTCCAACCAA-1_1	1.5578799066461	-3.64977786595193
AGGGTTTTCTTCGTAT-1_1	3.89014993285307	-0.862037158554472
AGGTAGGAGAAAGCGA-1_1	0.667212348929726	-4.02456567341653
AGGTAGGGTGGACTAG-1_1	0.601203304282509	3.8935647243801
AGGTAGGGTTTCGGCG-1_1	3.34772763823637	-2.95656297261087
AGGTCATAGATAGTGT-1_1	0.68982186590799	-4.08187196308938
AGGTCATAGTTTGCTG-1_1	2.71646223639616	2.59263493960532
AGGTCATCATAGATCC-1_1	4.9087749538339	0.410837986523233
AGGTCATCATCTGTTT-1_1	3.72844300841459	-0.531792259758391
AGGTCATGTATCGTTG-1_1	1.72834537600645	-2.64171240383951
AGGTCATGTCGTTGCG-1_1	-2.40869297409884	4.06637170260581
AGGTCATTCTCATTAC-1_1	3.53063974951872	0.240316440368019
AGGTCTAAGACTGTTC-1_1	3.29168544386991	0.108122275227629
AGGTCTAAGAGTCTTC-1_1	4.31848989104398	0.883585118705354
AGGTCTAAGTTCCGTA-1_1	-0.823745745667137	4.84351303523215
AGGTCTACAGGGCTTC-1_1	1.55505107020506	-3.21322319561807
AGGTCTACATCGTGCG-1_1	0.372538354746186	-3.4797057872471
AGGTCTAGTAGACGTG-1_1	0.207241055122696	-3.3522917991337
AGGTCTAGTATGTCCA-1_1	2.84458456610807	1.7487060064617
AGGTGTTAGCATCTTG-1_1	4.25662551497587	0.593916975909792
AGGTGTTTCGGACCAC-1_1	-1.33859385872713	4.28356983607443
AGGTGTTTCGTTCCCA-1_1	2.23013065432676	1.37084081118735
AGGTTACCAGTCGCAC-1_1	2.4805477676309	-0.490124381130613
AGGTTACCATTGCTTT-1_1	2.2667455491937	-2.34935448223916
AGGTTGTAGTACAACA-1_1	1.80568180655607	-3.89797971302835
AGGTTGTCAGGTGACA-1_1	3.80727253531583	0.804346942359529
AGGTTGTTCGGTCGAC-1_1	-0.054890591152824	3.89823224490317
AGTAACCTCATTCTTG-1_1	4.35870800589689	-1.26137135083047
AGTAACCTCTCCTGTG-1_1	3.05963621710905	0.552071266824327
AGTAACCTCTGGTGCG-1_1	0.842302006236397	-1.42836449200479
AGTAACCTCTTCCTAA-1_1	3.03910790061124	1.68723001425894
AGTACCACACCCTTAC-1_1	4.39296255683073	-2.26992080265848
AGTACCATCCTTCAGC-1_1	4.23051343535551	0.359482579881273
AGTACCATCGCACGAC-1_1	2.76128850554594	-0.626522100513853
AGTACTGGTAGCACAG-1_1	2.85444079016813	-1.15111229473916
AGTACTGGTAGCCAGA-1_1	2.01134310340055	-2.48247478062478
AGTACTGGTGTCATGT-1_1	-2.33647407914034	-3.05223462635843
AGTACTGTCAACGTGT-1_1	1.0967877325929	-4.04421947056619
AGTACTGTCCTCACTG-1_1	3.17325769042143	0.597576283866487
AGTAGCTAGCCTGACC-1_1	3.8424657401956	-0.102216995304503
AGTAGCTAGGGACCAT-1_1	3.27134333228239	1.57068052237662
AGTAGCTGTAGATCCT-1_1	0.0142819700158467	-2.37114594036905
AGTAGCTGTCAAAGTA-1_1	2.06538937663206	3.44692280238303
AGTAGCTGTTCAGCTA-1_1	1.78081391429075	-2.66783902699319
AGTAGCTTCCTTCTAA-1_1	3.50173388098844	-0.0448795026001111
AGTAGTCAGCATCAGG-1_1	-1.00759400750033	-2.18622992092935
AGTAGTCAGGGAGTTC-1_1	4.80044804190763	0.329065651649557
AGTAGTCAGGTCACAG-1_1	5.10519371604093	-0.0311093395408765
AGTAGTCCACATCCCT-1_1	3.48826537703642	0.82094027941855
AGTAGTCTCGTGCACG-1_1	0.194204222909295	-0.965335226601042
AGTCAACAGGTGGTTG-1_1	2.3966785488046	-4.16973350102273
AGTCAACAGTCTCGTA-1_1	3.06099448775419	-3.72517058903543
AGTCAACCAATCCTAG-1_1	1.52604768847593	3.41269924586447
AGTCAACGTACGTGTT-1_1	-0.788479942330039	-3.64727828556863
AGTCAACGTTCCGTTC-1_1	-0.0115408780657421	-3.56313774639932
AGTCAACTCAAAGCCT-1_1	2.10468576525816	-0.590338743275084
AGTCAACTCAATCAGC-1_1	2.64429793929227	-3.98683641011087
AGTCAACTCACTTGTT-1_1	2.21886931037077	0.387842484766565
AGTCAACTCAGCGCAC-1_1	4.12466393088468	-1.4664788013157
AGTCACAAGTCCCAGC-1_1	3.03469191168913	-2.94722888523904
AGTCACAAGTGGACGT-1_1	1.1245398936189	-2.89487168843118
AGTCACAAGTGGTTGG-1_1	3.41701469992765	0.835580789500795
AGTCACAGTAAGGAGA-1_1	-2.06389512444369	3.06903316920432
AGTCACATCCCGAAAT-1_1	1.73638187026151	-3.26129362637369
AGTCATGTCGCTACAA-1_1	4.3483398971475	-1.38369963223306
AGTCTCCCAAGATGTA-1_1	3.03053675269254	-3.16436121517984
AGTCTCCCAGGCCTGT-1_1	2.01065741156706	-3.17731497341958
AGTCTCCGTAATGCGG-1_1	1.02201352690824	3.86352493708762
AGTCTCCGTGGACTAG-1_1	-1.10599281216494	4.663186096603
AGTCTCCTCCAGGACC-1_1	4.17790375327238	-2.52976987416116
AGTCTCCTCTGGCCGA-1_1	0.216660570851647	-0.820439196175017
AGTGACTAGTGCACCC-1_1	3.4145134506143	-1.98985431248514
AGTGATCAGACCAGCA-1_1	1.56480918501981	-1.38432869965402
AGTGATCAGGTGAGAA-1_1	-0.167880910881675	-0.782394147461333
AGTGATCCAAATGGCG-1_1	2.26273248767027	-4.16833016926614
AGTGATCCACATTCGA-1_1	3.74633203124174	-0.699311531132139
AGTGATCGTGCTCTTC-1_1	0.434801118946754	-3.4803251987156
AGTGATCGTTCCACGG-1_1	-2.6391142788016	-3.15770146900979
AGTGATCGTTGGGAAC-1_1	0.648622122160279	-2.82888410145608
AGTGATCTCGAATCCA-1_1	-1.63141335869662	4.71941330378684
AGTGATCTCGTAGCTA-1_1	-4.07776345635287	-2.73354551846353
AGTGATCTCTCTCTAA-1_1	1.95111022566923	-1.10068914944498
AGTGCCGAGCGGGTTA-1_1	-0.884780663498558	-2.21189425045816
AGTGCCGAGGTACCTT-1_1	1.54395542716154	3.9543454880062
AGTGCCGGTATAGGAT-1_1	3.38166294669279	-2.50608918721048
AGTGCCGGTCATGGCC-1_1	4.16044078444608	-0.539422667568602
AGTGCCGTCGAGAAAT-1_1	0.582008760920846	-4.03401181752054
AGTGTTGAGCATCTTG-1_1	1.47851977919706	0.0926883900705203
AGTGTTGCAATGCAGG-1_1	-0.179021734245933	-2.39986059719888
AGTGTTGCACCAGTTA-1_1	4.03069196318754	1.16733165925177
AGTGTTGCATACCATG-1_1	1.75844739054807	-4.30288598591653
AGTGTTGGTGCCGAAA-1_1	0.0498787579453816	-4.21355912739602
AGTGTTGGTGCTGCAC-1_1	3.39099751090177	-1.95827696377603
AGTGTTGGTGTTAACC-1_1	-0.184182006367363	-2.4681410556492
AGTGTTGTCTGTGTGA-1_1	3.72241817092069	-2.27629015499917
AGTTAGCAGCCATTCA-1_1	1.73896465872892	-2.22052977139322
AGTTAGCAGCCTCTCT-1_1	2.72991500472196	-0.0338438814338819
AGTTAGCCACACACTA-1_1	-0.781024831780113	4.28277256434592
AGTTAGCGTCCGAAAG-1_1	2.49219165419706	1.37967886870535
AGTTAGCTCCTCACTG-1_1	1.45161734198698	-3.33320925289956
AGTTAGCTCTCTTAAC-1_1	1.77981887435087	3.8554411167446
AGTTAGCTCTTAATCC-1_1	3.5678530750192	-1.43401393944589
AGTTCCCAGTCCTGCG-1_1	0.893975388757073	-1.92556974942056
AGTTCCCCAGAAATTG-1_1	3.05224667166837	2.16575910990866
AGTTCCCGTAACATAG-1_1	0.573195692650162	-2.39871451908914
AGTTCCCGTCTGATCA-1_1	2.03849480723509	2.34096457904013
AGTTCCCGTTTGCCGG-1_1	1.50873420809873	4.06889703219565
AGTTCCCTCGTTAGTG-1_1	2.44009886359342	3.0312338108364
AGTTCGAAGTGCCCGT-1_1	-2.74083938027254	2.86203672831687
AGTTCGACAAGATGGC-1_1	1.46450529669889	-2.19248983914224
AGTTCGACACCAACAT-1_1	2.40091035937437	-2.38566205555765
AGTTCGAGTATTGACC-1_1	3.22758398627409	-3.00843927914468
AGTTCGAGTGCAACAG-1_1	1.4897999582208	-4.23736569935647
ATACCGAAGCAACCAG-1_1	2.19726560687193	-3.39077446514932
ATACCGACAAGTGGCA-1_1	-0.540883618839897	-2.09950707012979
ATACCGATCACGGTCG-1_1	0.0138373491681447	-2.86276052052347
ATACCGATCTAGCCTC-1_1	0.91542540167936	-1.55344901139108
ATACCTTAGGAGACCT-1_1	2.67958341216215	-2.38367650563089
ATACCTTAGTTACTCG-1_1	-1.95068349266878	5.14512159770163
ATACCTTCATATGGCT-1_1	-0.609903592117942	-3.02079699093667
ATACCTTGTAGACAGC-1_1	2.63172302817472	-2.81443831974832
ATACCTTGTAGCGCTC-1_1	2.96713171576627	-0.80340418869821
ATACCTTTCGGTAGGA-1_1	2.88314948653349	-3.15337083393899
ATACTTCAGACATGCG-1_1	-0.944516438492454	-3.42562577778665
ATACTTCAGGTTGCCC-1_1	4.08484230612882	0.759331488067232
ATACTTCCACTTGTCC-1_1	4.75837240790495	-0.268442309444822
ATACTTCCAGCAGTAG-1_1	0.5962117878116	-3.65819594914285
ATACTTCGTATAGGGC-1_1	2.44837294196256	-4.01249311024515
ATACTTCGTTTGCAGT-1_1	0.649564382187211	-3.4891838794407
ATACTTCTCGTCCTCA-1_1	1.98885045622953	0.424575918370806
ATAGACCAGACAGCGT-1_1	3.9001022396005	-2.10641763264505
ATAGACCAGCCTTTCC-1_1	1.64684305762418	-3.3179318671879
ATAGACCAGTAGTCAA-1_1	3.89213643645414	-0.99772689396707
ATAGACCCAGAGTCTT-1_1	-2.94880189324252	-3.06645319516031
ATAGACCTCGCTGCGA-1_1	2.19398973559507	1.68147935813101
ATAGACCTCGGTCGAC-1_1	-1.37115289593569	3.81625225489768
ATAGAGACAGGTCCGT-1_1	4.49024448966154	0.263950978422485
ATAGAGAGTTTGGGTT-1_1	3.60284863089689	-3.09493753964273
ATAGAGATCCTCAGAA-1_1	0.50076078673371	-1.31440744454233
ATAGGCTAGACTGTTC-1_1	3.26806054686674	-3.50711653286783
ATAGGCTAGCCTCTTC-1_1	2.84692512129911	1.23350562995108
ATAGGCTGTATGAAGT-1_1	3.36450920676359	-1.62452576214639
ATATCCTAGACGATAT-1_1	0.999785762778603	-0.0103436177429334
ATATCCTAGATTAGTG-1_1	0.986628693095528	-1.84397933537332
ATATCCTAGTCTTCGA-1_1	2.33566306208738	2.11196424906882
ATATCCTGTAACGGTG-1_1	4.17802534674772	-1.1766668325123
ATATCCTGTGTTCAGT-1_1	3.40536795233854	0.648554288798891
ATATCCTGTGTTTACG-1_1	2.39069352721342	0.638464235717378
ATATCCTTCATGGTAC-1_1	2.18030975436338	2.94963767474326
ATCACAGAGGCATCGA-1_1	2.458489519111	0.069030174070917
ATCACAGAGGTTACAA-1_1	1.81558273409971	-3.46360609585611
ATCACAGCAGCAGATG-1_1	3.16629968260893	0.487714701348863
ATCACAGGTGGATACG-1_1	2.00806913947233	-1.39753482395975
ATCACAGTCCTCTCGA-1_1	2.5748327789224	0.304836564714037
ATCACAGTCTGCGGCA-1_1	-2.26050390625826	4.85402777140769
ATCACAGTCTTCTGGC-1_1	2.76241765593656	-3.07214782292215
ATCACGAAGGTCGTCC-1_1	2.20179663275846	-3.29905889088479
ATCACGACAACTTCTT-1_1	1.86318395709165	0.889325045997225
ATCACGACACATTCTT-1_1	4.2132183132089	-0.517064369266905
ATCACGACATCATCCC-1_1	3.9685140666879	-0.940812087601103
ATCACGAGTATTAAGG-1_1	2.35319254969724	-0.130516446178831
ATCACGATCTCCAAGA-1_1	5.02413044547208	-0.966767883842863
ATCACGATCTTTGCAT-1_1	1.06854854201444	-0.326272285526671
ATCACTTCAACTCCAA-1_1	4.34170256232389	0.478840553218447
ATCACTTCATTGCTGA-1_1	4.67560778235563	-0.166194594448485
ATCACTTTCATCTCTA-1_1	2.67299018477567	1.00626697486075
ATCACTTTCCGTGGGT-1_1	4.32161627387174	-0.225600070303358
ATCAGGTAGAGAGAAC-1_1	1.47074387644895	-3.59710834080545
ATCAGGTAGTCTGCGC-1_1	4.14390359496244	-0.996432638710417
ATCAGGTCAGCTATTG-1_1	1.3703895029939	-3.97134730870096
ATCAGGTGTATCACCA-1_1	3.71239815329679	-1.94201061779825
ATCAGGTGTTGCTCGG-1_1	3.97639260863432	0.360147007757746
ATCATTCAGCGCCGTT-1_1	0.46172231671878	-0.98419020230142
ATCATTCCAGACGCTC-1_1	-1.475428241738	3.8652398819271
ATCATTCCAGTGCCTG-1_1	2.07162342642912	-2.95873568112222
ATCATTCGTAGCGCCT-1_1	-0.535607356079734	-2.37459538037149
ATCATTCGTCCCTGAG-1_1	0.960100751868569	-3.7239684825596
ATCATTCTCGGCGATC-1_1	2.42876921271452	-3.16336081082193
ATCATTCTCTGGCCAG-1_1	-0.223405915745414	-0.700905001705565
ATCCACCTCTGACAGT-1_1	3.86011610602506	-1.268902874535
ATCCACCTCTTCTGGC-1_1	2.76445375060209	1.50209679549368
ATCCATTCATTCAGCA-1_1	2.63557968711027	-0.572334504669584
ATCCATTGTCGGAAAC-1_1	-0.309575695046104	-2.38992879444925
ATCCCTGAGACCTCCG-1_1	-1.06557740593783	3.65094330256613
ATCCCTGAGCACTGGA-1_1	3.86464582060941	0.304247581416689
ATCCCTGAGGCTCAAG-1_1	2.48654065703519	-2.5251409774479
ATCCCTGCAAACTCGT-1_1	4.04229150389799	-0.562115765160002
ATCCCTGCACCAAATC-1_1	4.33045611952909	0.630563669854723
ATCCCTGCACTGTGTA-1_1	0.103203397742592	-0.553149080818571
ATCCCTGGTGAACCGA-1_1	4.06728754614957	0.134642140025221
ATCCCTGTCTTTCAGT-1_1	3.31171045874723	-1.56168446595041
ATCCGTCAGATGGTCG-1_1	-1.83432378197543	-2.29171607548562
ATCCGTCAGGCCACCT-1_1	5.09102783774503	-1.25853893811075
ATCCGTCCACCTTCGT-1_1	2.65067372893461	-3.57712075764505
ATCCGTCGTACTGTTG-1_1	0.319784839204632	-4.06419084126321
ATCCGTCTCAGTCCGG-1_1	4.67354927634367	-1.56025192791788
ATCCGTCTCCGTTGAA-1_1	2.53211699103483	-1.22008750492898
ATCCGTCTCGCTTACC-1_1	-1.32040180588595	3.99273612445029
ATCCGTCTCTGCATAG-1_1	-1.92957105065218	4.90803911631735
ATCCGTCTCTGTGCAA-1_1	0.296992537132584	3.52254750674399
ATCCTATCAAGCGATG-1_1	1.66253874873289	-2.30452749783365
ATCCTATCATCCGCGA-1_1	3.28533182715543	0.134679214114271
ATCCTATGTGCGGATA-1_1	-0.645009774216331	-2.37697575146524
ATCCTATTCAAATGAG-1_1	4.27329121207365	1.06907209103736
ATCGATGAGTGCGTCC-1_1	3.04121385192045	-0.860077596252836
ATCGATGTCTTCACGC-1_1	4.28291879271635	-2.06891701275674
ATCGCCTAGCGAGTCA-1_1	0.578211796037041	-3.78906581456033
ATCGCCTAGCTAGAGC-1_1	1.32079092835554	-3.26546499783365
ATCGCCTCAGTGTATC-1_1	2.33198950862058	-3.26902411038248
ATCGCCTGTAACAGTA-1_1	3.61819849585661	-0.0491462116893903
ATCGCCTGTAGGCAGT-1_1	-0.458119470127739	-2.86031839901773
ATCGGATAGCGATGCA-1_1	0.0244887289918294	3.59532167857321
ATCGGATCACCTATCC-1_1	4.68977604483732	0.0323774451557025
ATCGGATGTTGGCCGT-1_1	1.75140963172086	-4.18410584980813
ATCGGATTCACCTCTG-1_1	1.83207915400633	-2.83645746762124
ATCGGATTCATGGAGG-1_1	1.34191886757978	0.272087731415354
ATCGGATTCTGAATCG-1_1	3.37653170203336	-2.56421301419107
ATCGGATTCTGGGCAC-1_1	4.00160489653715	-2.59147784764139
ATCGGCGAGACAAGCC-1_1	1.84141860579618	0.456997343355738
ATCGGCGAGGTCTACT-1_1	3.5371712264932	-0.119994110411085
ATCGGCGCACGCTGAC-1_1	3.73387394522794	-1.50311181599466
ATCGGCGCAGGCTACC-1_1	2.76263652419218	-3.24773833805887
ATCGGCGTCAACACGT-1_1	0.216167297712647	3.33291556780966
ATCGGCGTCCAAAGGG-1_1	0.405224625519597	-4.10069701725808
ATCGGCGTCGACGTCG-1_1	0.582600635043465	-3.80281302983133
ATCGTAGAGACAACTA-1_1	4.17973075484403	-1.74869344288675
ATCGTAGAGCAGATAT-1_1	3.75069819068082	-2.32929155880777
ATCGTAGCAAGTTGGG-1_1	3.39904962157377	-3.40944812352029
ATCGTAGCAGAGTGTG-1_1	-0.00889747167459826	-2.67537472302286
ATCGTAGCATCGGCCA-1_1	1.01815782164701	-2.39584896618692
ATCGTAGGTTGAGAGC-1_1	1.31640724515089	-2.1258878474888
ATCGTAGTCACTGGTA-1_1	3.62653265570768	-0.344210839813627
ATCGTAGTCGAGAGCA-1_1	-0.158028322704948	-2.67380378300516
ATCGTAGTCGTCACCT-1_1	3.01548657988676	-1.1006397967991
ATCGTCCAGAGGGTGG-1_1	1.66726539706358	-2.98716924244729
ATCGTCCCACGTACTA-1_1	-1.94406356240145	-3.03399131352273
ATCGTCCCAGTATACC-1_1	0.623962101093613	-1.69577512795297
ATCGTCCGTAGTCGGA-1_1	-0.0342023255907665	-3.28675983006326
ATCGTCCTCCCATAAG-1_1	4.30501709555753	-2.10954663807718
ATCGTCCTCTCGAGTA-1_1	4.8131152210153	-1.089246249741
ATCGTCCTCTTCGATT-1_1	2.22226462935575	-0.076595938747801
ATCGTGAAGGTGCTTT-1_1	2.70292244528898	-2.60915110165445
ATCGTGATCCACGTGG-1_1	4.62049589728483	0.108310350233637
ATCGTGATCCGGTAAT-1_1	3.27477393721708	1.18480327075156
ATCGTGATCTATACTC-1_1	0.383731782934748	-2.85096094662515
ATCGTGATCTGCGGAC-1_1	1.96824513053068	0.187089507484756
ATCTCTAAGAGAGCAA-1_1	1.7696809587396	-1.30417606884805
ATCTCTACAAGTAGTA-1_1	4.71343288993009	-0.484838462417997
ATCTCTAGTACCCAGC-1_1	3.38123665427335	-0.957803583687224
ATCTCTAGTACGTGTT-1_1	2.01816640471586	-3.62903330380289
ATCTCTAGTATCCTCC-1_1	4.00922046279081	0.431167625838838
ATCTCTAGTCAAGCCC-1_1	2.41887817954191	-0.634394443577208
ATCTCTATCCGCAAAT-1_1	4.29997454260954	0.505543970519625
ATCTCTATCGAACCAT-1_1	-1.49385764027468	3.88468673175009
ATCTCTATCTTCCACG-1_1	2.87441359137663	-0.360032535141386
ATCTTCAGTAGTTAGA-1_1	2.85136805152067	1.52795448249014
ATCTTCAGTCCCTGAG-1_1	3.5630341586984	-1.76229176575509
ATCTTCATCTCCTGTG-1_1	4.04268298720487	-0.275433695858397
ATGAAAGAGACATACA-1_1	3.87281690215238	-1.08204731995431
ATGAAAGAGATCCGAG-1_1	-1.21048142338625	3.94003751223715
ATGAAAGAGTCACAGG-1_1	-1.75318731690279	4.7733836407009
ATGAAAGAGTCCGCCA-1_1	1.60007355784544	-4.1400160556492
ATGAAAGAGTCGAAAT-1_1	0.950582784167611	-4.11581609303323
ATGAAAGTCACCTGGG-1_1	4.6679154453195	0.304940939897619
ATGAAAGTCACCTTAT-1_1	2.09323368643888	0.657833361083589
ATGAAAGTCGAACTCA-1_1	0.633960422626816	-0.912799811905302
ATGACCAAGCAATAAC-1_1	3.38274489020475	-2.2008857494053
ATGACCAAGGCATCGA-1_1	1.69413493250974	3.85253670161398
ATGACCAGTACGGGAT-1_1	1.83011708830961	2.42783644145163
ATGACCAGTATCCCTC-1_1	2.71456800078519	-1.54686925465433
ATGAGGGAGGTCACTT-1_1	1.33962748622068	-4.28483150059549
ATGAGTCAGGTACCTT-1_1	3.29188452338346	-2.80878517681924
ATGAGTCCAGTTTCGA-1_1	1.6899428186334	-3.68477199131814
ATGAGTCTCAAGAAAC-1_1	-0.479238885887779	4.76292707865866
ATGAGTCTCGAACTCA-1_1	3.58371744727262	-1.22563991600839
ATGAGTCTCGGTCGGT-1_1	-0.857613700874961	4.36083939021262
ATGAGTCTCTGACCCT-1_1	3.77524815177091	-0.909262157028593
ATGATCGAGAGCTGCA-1_1	2.34578655337461	-2.91902062947122
ATGATCGCATCTAGAC-1_1	4.09223352049955	0.0403004968705996
ATGATCGTCGCTGATA-1_1	2.39639185046323	-2.84551689678995
ATGATCGTCTACGCGG-1_1	1.97619937037595	3.91139771884116
ATGCATGAGAGGCCAT-1_1	3.93777475928434	0.146940098160826
ATGCATGAGATGAATC-1_1	2.74232564543852	3.02810003703269
ATGCATGAGGATCATA-1_1	3.00902948950895	-1.06473610455362
ATGCATGCAACGTATC-1_1	2.62421379660734	3.14674332087668
ATGCATGGTTCAATCG-1_1	2.32988880252012	1.21369203274878
ATGCATGTCGCGGACT-1_1	1.03586201047071	-3.37878129536477
ATGCATGTCTTGAGCA-1_1	3.44738183592924	1.75811483805808
ATGCCTCAGTGATAGT-1_1	0.563622218123757	-3.37747094685403
ATGCCTCCACAAACGG-1_1	3.19890628432401	-2.34958980137674
ATGCCTCCAGGCATGA-1_1	3.63718829726347	-1.68403360897867
ATGCCTCGTCTCAAGT-1_1	3.18888936614164	-3.0185994868931
ATGCGATAGGGCCAAT-1_1	2.29417954062589	0.0640108967367037
ATGCGATGTGTCTTCC-1_1	-2.39553822899691	3.08704020922812
ATGCGATTCCTCTTTC-1_1	4.94785128211149	-1.02409384304849
ATGCGATTCCTTCACG-1_1	2.9217315730966	0.903343164378725
ATGCGATTCGAAGAAT-1_1	2.76785264586576	-1.55624506527749
ATGGAGGAGCTTTCTT-1_1	3.64350925063261	-2.50098869854776
ATGGAGGCAAGTGCAG-1_1	0.176223170510613	-2.95708701664773
ATGGAGGCACGGAAGT-1_1	2.63043842887052	-2.78045461232034
ATGGAGGCAGAGTGTG-1_1	1.25698332165846	-1.29347810799447
ATGGAGGCAGCGTATT-1_1	1.74381135081419	3.40123560374411
ATGGAGGCATGGATCT-1_1	1.16279725407728	-4.14545629078714
ATGGAGGGTACTCCCT-1_1	3.22586880301603	-1.16658375317422
ATGGATCTCGTGGGAA-1_1	0.910595488301598	-1.20062646920053
ATGGGAGAGGTGGCTA-1_1	-0.806531328209556	-2.78714296871988
ATGGGAGAGTTGCATC-1_1	0.430731815784358	-2.03571507984964
ATGGGAGCAAGCACAG-1_1	2.33922062491544	-3.0678713088688
ATGGGAGCACTACCCT-1_1	3.406083684913	-1.07277665192453
ATGGGAGGTAGTGCGA-1_1	4.48723135565885	-0.478493547981657
ATGGGAGGTCAATCTG-1_1	4.18411169623502	-2.26404163891641
ATGGGAGTCCCTGTTG-1_1	2.18472490882047	-2.94258067662088
ATGGGTTAGGTACAAT-1_1	4.05190191840299	-1.25566837841836
ATGGGTTGTGGCTTGC-1_1	-0.214557427414573	-3.26468608433572
ATGGGTTGTGTTCCTC-1_1	-0.0156746985994945	-0.162160909717955
ATGGTTGAGACCATGG-1_1	4.31901131247648	-1.35318181568948
ATGGTTGAGGGTTAGC-1_1	2.52639661406644	-1.55841205174295
ATGGTTGCACTGCGTG-1_1	1.05698488330015	-3.57263038212625
ATGGTTGGTAGCTAAA-1_1	-0.798432845123924	-0.83138999993173
ATGGTTGGTCATGACT-1_1	3.07004771803983	1.58398034518393
ATGGTTGGTGACATCT-1_1	3.37308440779813	-0.9543413882908
ATGGTTGTCACAACCA-1_1	1.86005089854368	-0.770237899368681
ATGGTTGTCGGTTGTA-1_1	0.355229568234765	-1.96268842274515
ATGTCCCAGTAGGGTC-1_1	4.60220060919889	0.421369262987696
ATGTCCCCACTGTCGG-1_1	0.908697408191048	-0.243949151581206
ATGTCCCCAGGAACCA-1_1	3.63461361502775	0.669854992086016
ATGTCCCTCTAACGCA-1_1	3.38119135474332	1.20504792874487
ATGTCTTAGGAGGTTC-1_1	3.14054928397306	-2.65813014561502
ATGTCTTTCATCGCTC-1_1	4.62476215933927	0.408727833086573
ATGTCTTTCCCGAGTG-1_1	4.57392368888029	-1.12265095764963
ATGTCTTTCTTTCGAT-1_1	1.76991162871488	2.60744836276206
ATTACCTCAGCGCTTG-1_1	3.37764845465788	1.6378616327587
ATTACCTCATGATGCT-1_1	4.79265032385954	0.658784532004915
ATTACCTCATGTGTCA-1_1	3.13178787802824	0.548564248735033
ATTACCTGTCATAACC-1_1	2.42610190486082	0.72440936511191
ATTACCTGTCGATTAC-1_1	3.0700937328256	0.643267267400347
ATTACCTGTTATAGAG-1_1	3.13420138930448	0.953146778995119
ATTACCTTCCGCACGA-1_1	2.83728561972746	-1.79264113957254
ATTACCTTCGTCTCAC-1_1	4.0517934379495	-1.06685648018686
ATTACTCCAGAGTCAG-1_1	-0.323695796974815	-1.43825898224679
ATTACTCTCAGTCAGT-1_1	4.176014286033	-2.4956912761387
ATTACTCTCCGCCTAT-1_1	3.34109268759855	-0.579983211105742
ATTATCCAGATACTGA-1_1	1.26639119958051	-1.66428575569955
ATTATCCAGGCATCAG-1_1	0.128431778899514	-1.53543779904214
ATTATCCGTAATTAGG-1_1	4.90052185629972	-1.27103433663217
ATTATCCTCGGCCAAC-1_1	5.04892120932707	0.0214040959421023
ATTATCCTCTCTATAC-1_1	3.95843039130338	-0.994326448982634
ATTCACTAGCTCTTCC-1_1	3.56308446501859	-1.80723235661355
ATTCACTCAAGCTGCC-1_1	2.50662980651029	-1.95198223645059
ATTCACTGTTCGATTG-1_1	2.57114515875944	-3.02982327992288
ATTCACTTCCTCACCA-1_1	3.25942049597868	1.03909470980795
ATTCACTTCTTCTCAA-1_1	2.22666345214018	-4.00960538441507
ATTCAGGCAAGTGCTT-1_1	4.09896598433622	0.663074874335848
ATTCAGGCACTAAACC-1_1	3.99301562880644	0.858852409774385
ATTCAGGGTACAGTTC-1_1	2.50941382025846	-3.4339887862858
ATTCAGGGTTTGTTGG-1_1	3.10039244269498	-0.113233423775114
ATTCAGGTCCATAGGT-1_1	3.09901104544767	1.46066775267752
ATTCAGGTCGCTATTT-1_1	1.39560554598936	-2.53752992207376
ATTCAGGTCTTCGGTC-1_1	2.07489715193876	0.494609349423967
ATTCATCAGCACTGGA-1_1	5.18185244177946	-0.227454042976774
ATTCATCCACGGTGTC-1_1	1.78490923022398	-2.92401192242471
ATTCATCGTTGCCAAT-1_1	2.81671391104826	0.640052848512255
ATTCATCGTTGGTGTT-1_1	4.12967930411466	-0.27017784768907
ATTCATCTCGACGTCG-1_1	0.341357749453865	-3.57424686009256
ATTCATCTCTTAGGAC-1_1	4.73769722556242	0.752659582549654
ATTCCATGTGGTATGG-1_1	-0.827023881920494	4.19928886836203
ATTCCATGTTGTGCAT-1_1	1.35718081568845	-1.64130470806924
ATTCCATTCGTGGGTC-1_1	-1.86830891991488	4.34048702662619
ATTCCATTCTGAATGC-1_1	-1.13710131073824	3.8026371235195
ATTCCCGAGCTGTTAC-1_1	4.34615336035856	-0.0193654661831037
ATTCCCGAGTCTGGAG-1_1	4.59247551535734	0.595871293002687
ATTCCCGAGTTATGGA-1_1	3.60696635817655	-2.35953185612527
ATTCCCGCAAGGAGTC-1_1	-1.59790839577547	4.11786415522727
ATTCCCGCACGCTGCA-1_1	3.03783927535185	-2.27229259068338
ATTCCCGGTACACTCA-1_1	1.42281500672468	-3.35781405026285
ATTCCCGTCGGCATTA-1_1	3.33896909331449	-0.729203498905577
ATTCGTTAGCCAGTAG-1_1	3.44383965109953	-3.40705320889322
ATTCGTTAGTCGTCTA-1_1	-0.320887285717643	-0.603011942451872
ATTCGTTCAGGCATTT-1_1	3.26827273940214	-1.6694646840748
ATTCGTTCATAGGCGA-1_1	3.14549575423368	-2.19795892292825
ATTCGTTGTACATTGC-1_1	3.82609997367033	-2.06464788967935
ATTCGTTGTCGACGCT-1_1	3.3459349689401	-3.66447541767923
ATTCGTTGTCGCATGC-1_1	2.41055605982908	-2.07481191212503
ATTCGTTGTCTCTCTG-1_1	2.52227244948515	1.61452355330618
ATTCGTTGTGCCGAAA-1_1	3.23911414717802	-3.23505470806924
ATTCTACCACGTACTA-1_1	3.09423313712248	-1.16789624745218
ATTCTACTCGCTCCTA-1_1	2.53129301642545	1.55084803050192
ATTCTACTCTGAATCG-1_1	3.5334132728494	1.5995577806774
ATTCTTGAGGAAAGGT-1_1	3.64105735396513	0.723405682498537
ATTCTTGAGGGAGTTC-1_1	2.65797029112943	1.12880262082251
ATTCTTGCAGCAGAAC-1_1	3.87764416312345	0.526721530610643
ATTCTTGGTCTAGATC-1_1	0.274400588623368	-0.742707467621245
ATTCTTGGTCTTAGTG-1_1	2.72494826888212	-2.1869606738743
ATTCTTGGTGCATACT-1_1	-1.32079328919283	0.10844107812079
ATTCTTGTCCCAACTC-1_1	-0.129867571839012	-3.51915929371683
ATTGGGTAGAGCCTGA-1_1	-0.974839228638328	-2.21090886647073
ATTGGGTAGCTAGATA-1_1	1.48449705218443	-3.60044596249429
ATTGGGTAGGTCCTGC-1_1	4.58969698523649	-1.68385384137002
ATTGGGTCAAATAGCA-1_1	2.91530666922697	2.38616015856894
ATTGTTCAGACTAAGT-1_1	3.52892957305082	-2.83500692898599
ATTGTTCCACATGTTG-1_1	3.46885309790739	0.463562794977747
ATTGTTCCATGAGAAT-1_1	3.14772115325102	0.450451665574633
ATTGTTCTCACCCATC-1_1	2.44168100928434	-2.23595378453103
ATTGTTCTCATAAGGA-1_1	3.1162465629495	-2.85419247204629
ATTGTTCTCGCAATTG-1_1	3.05684433554777	-0.661637402122893
ATTGTTCTCTCTGCCA-1_1	3.00536857222685	0.461159461194597
ATTTACCAGAATTCAG-1_1	3.85450134848722	-1.57693896347848
ATTTACCCACAGCATT-1_1	1.40758357619413	-3.56998107487527
ATTTACCCATTGGGAG-1_1	3.79815278624662	0.0212285453620776
ATTTACCTCTCCGAGG-1_1	3.6349016246713	-1.32416687065927
ATTTCACGTGTTCCTC-1_1	3.07600770568021	-3.39656946713296
ATTTCACGTTAGGCTT-1_1	3.59539733504423	-2.88344738537637
ATTTCACTCGCAGTGC-1_1	-2.193689960488	4.63486435359152
ATTTCTGAGAGCAGCT-1_1	2.84034071540006	-2.66837642247049
ATTTCTGAGGTTAGTA-1_1	-3.79747332955233	2.59274079745444
ATTTCTGCAGAGTCTT-1_1	2.72096429442533	-3.34963104779092
ATTTCTGTCTCGTCAC-1_1	2.0145677146829	-4.03641507679788
CAAAGAACAAGACAAT-1_1	4.38696013068327	-1.3886230951008
CAAAGAAGTCAAGTTC-1_1	-1.42710902119509	4.89853241389426
CAAAGAAGTCGACGCT-1_1	-0.421771425255455	-3.62134978825418
CAAAGAAGTGCATACT-1_1	4.32196841811308	0.771492742950044
CAAAGAAGTGTTCCAA-1_1	4.59056244467863	0.296243206614576
CAACAACGTTCAGTAC-1_1	4.66798315619596	-1.64118037278024
CAACAACTCAAGTGGG-1_1	4.61121473883756	0.792170726710878
CAACAGTCACTACCGG-1_1	3.08394466017851	-1.00434157902566
CAACCAAAGTTAGTAG-1_1	1.40719388102659	-2.9298372035679
CAACCAACAAGTGGCA-1_1	3.30444727515348	0.315565475279413
CAACCAATCCAAAGGG-1_1	4.08400140380033	-1.63015208298532
CAACCTCAGCGGACAT-1_1	-0.16927542115084	-2.83072969967691
CAACCTCAGGATTTCC-1_1	4.76226578330167	-1.39259479100076
CAACCTCAGTCAACAA-1_1	4.5098401126779	-1.42038807923166
CAACCTCCAAACAGGC-1_1	3.92619405364164	-2.32190415913431
CAACCTCCAATGCTCA-1_1	2.11334739302763	-1.12539455944864
CAACCTCCATAGTCGT-1_1	1.63890443419584	-0.581815636700072
CAACCTCGTATGAGGC-1_1	-2.68003429795138	-0.085190749710478
CAACCTCTCACAAGGG-1_1	3.34302769278654	-0.102988428419508
CAACCTCTCCTTCTTC-1_1	3.57742033576139	0.611389570886217
CAACGATAGAGGCGTT-1_1	2.89605246161588	-1.28351423794595
CAACGATCACTAGTAC-1_1	2.04924831961759	-3.16881582791177
CAACGATCAGTGACCC-1_1	3.64726148223051	-1.98367760235635
CAACGATCATTCACCC-1_1	2.10045776938566	1.7788493866268
CAACGATGTTAACCTG-1_1	3.09439287757047	-0.394224024361052
CAACGATTCGTAGAGG-1_1	1.5409588632501	-1.89338014180032
CAACGATTCGTGTTCC-1_1	1.29523060893186	-3.47158453518716
CAACGGCAGACTAGAT-1_1	-0.219987350948967	-0.519789553230681
CAACGGCAGATGGTCG-1_1	1.44283584927686	-3.56712791973916
CAACGGCAGGATGAGA-1_1	4.71380863761076	0.483759545737825
CAACGGCAGGCAATGC-1_1	2.89272389983305	1.62821187918814
CAACGGCAGGGACAGG-1_1	-1.53293945217959	-2.884501195496
CAACGGCGTCGTTGGC-1_1	2.77903042410978	-3.94188354069559
CAACGGCGTTCGGGTC-1_1	-2.14639534378878	0.867783033305727
CAACGGCTCCGTCAAA-1_1	0.664898004881226	0.691259765082918
CAAGACTAGCCTATCA-1_1	3.18873081778654	-3.13961885029642
CAAGACTGTATACAGA-1_1	2.62596736525663	-1.46001169735757
CAAGAGGCATGTTCAG-1_1	3.60972200011381	1.64322640841635
CAAGAGGTCGGTTCAA-1_1	2.42827282523283	-3.25428888851968
CAAGCTAAGAATTCAG-1_1	2.53525219535001	-1.80883333737222
CAAGCTACAAACTAGA-1_1	4.23303375815519	0.335776106471144
CAAGCTATCAACTACG-1_1	-0.384396094330467	-2.24917385632364
CAAGCTATCTTCTGGC-1_1	3.73861871337064	1.1289053792301
CAAGGGACAGGCAATG-1_1	4.32191358183988	0.654646866971575
CAAGGGAGTTCTTGCC-1_1	3.2181056556619	-3.0390684371647
CAAGGGATCACGATCA-1_1	3.72577844237455	1.3265344137493
CAATACGAGCATGGGT-1_1	2.42413364028104	-2.92026493603555
CAATACGAGGATATGT-1_1	5.13096056555875	-0.0621310239490644
CAATACGGTTATGTGC-1_1	3.61176953887113	-2.92805240208475
CAATACGTCGGACCAC-1_1	4.10820828055509	1.40262653773459
CAATCGAGTACACTCA-1_1	3.64984069441923	1.0494085783306
CAATCGAGTCTGTGTA-1_1	1.89948866938718	-2.2644319301304
CAATCGATCACATCAG-1_1	1.98701570605405	3.78569986766013
CAATCGATCACCATCC-1_1	3.96711431121	-2.9578916793522
CAATCGATCAGCGGAA-1_1	3.69188771819242	-1.52471420819131
CAATGACGTAAGATAC-1_1	0.975470107547127	0.498810553008638
CAATGACTCAAGCTGT-1_1	-0.345486420639671	-2.91503117138711
CAATGACTCATCAGTG-1_1	3.5567036685861	-2.08908150250284
CAATTTCAGACCGCCT-1_1	2.11840913867124	1.75256075804862
CAATTTCAGGTCGACA-1_1	2.71378694152006	2.96241047328147
CAATTTCCACAACGAG-1_1	2.60568867301115	-1.2683906322178
CAATTTCCACGTACTA-1_1	1.75601420973905	-0.660360491817869
CAATTTCGTGTCCCTT-1_1	-0.950413483627952	-3.09791491085855
CACAACACACGACTAT-1_1	2.99372134780058	-2.47996709400979
CACAACAGTACCAGAG-1_1	1.54995022391447	-0.818317390030302
CACACAAAGATCGCTT-1_1	2.55710111235746	-1.83519885594217
CACACAAGTAATGATG-1_1	3.61002479170927	-1.14971873814432
CACACAAGTTAGGGTG-1_1	3.81316552733549	-0.757276332920469
CACACAATCTTCTGTA-1_1	1.47333131407865	-0.411676264351286
CACAGATAGTTCCTGA-1_1	2.50976405715116	-3.03822801167337
CACAGATTCAAACGTC-1_1	1.52808807467588	-0.80218074375955
CACAGGCGTATCAGCT-1_1	1.21951947783598	-3.30845401341287
CACAGGCTCAGACAAA-1_1	3.82398734664091	1.48440351431998
CACAGGCTCCCGTGTT-1_1	1.54408035849699	-2.4586891894993
CACATGAGTCCATCTC-1_1	0.915738653889977	-0.0815776949581281
CACATGAGTGCACGCT-1_1	4.66223488425382	0.691042148524843
CACATGATCAGCTAGT-1_1	-4.56102075005404	-2.57500670010415
CACCAAAAGACATCCT-1_1	3.71817145918974	1.42669417803916
CACCAAACACGACAGA-1_1	1.18742434357771	-0.621710753982939
CACCAAATCATCACAG-1_1	3.8693474349893	-2.12372944409219
CACCGTTAGGATTACA-1_1	3.26072202300199	0.559446060115419
CACCGTTCATCCTTCG-1_1	3.94477925871977	-3.06003997380105
CACCGTTCATCTCGTC-1_1	2.95086489295133	-1.00991783196298
CACCGTTGTACAAGTA-1_1	0.421423977739297	-2.80680081898538
CACCGTTGTCTCGACG-1_1	3.50892887686857	1.62137343829306
CACGAATGTTCTCGTC-1_1	4.24577246283659	-1.56589350754587
CACGAATTCGCTAAAC-1_1	3.47008929824003	1.61830272620352
CACGGGTCACGCTTAA-1_1	2.48663864707121	1.35857572501334
CACGGGTCAGTAACCT-1_1	2.29582939719328	-1.52656064087717
CACGGGTGTGTTACAC-1_1	-1.85056461716524	-2.84641048962442
CACGTGGCATCTGCGG-1_1	1.46249948119291	-1.45596466118661
CACGTGGGTGGACCAA-1_1	4.46220455741056	-1.6599557166752
CACGTGGGTTAGGCTT-1_1	3.32071648215421	-1.93796131665079
CACGTGGTCACGATAC-1_1	1.21500257825025	-1.64455339962808
CACGTTCAGGTAGTCG-1_1	0.524188470593773	-3.91857001835672
CACGTTCGTACGATCT-1_1	-2.19757856751314	4.53038170283469
CACGTTCGTCAAACGG-1_1	4.24873409842619	-2.10594842488138
CACGTTCTCACTTATC-1_1	-1.0857980432593	4.88804295008811
CACGTTCTCAGAATAG-1_1	-2.18802465821139	4.24397995417746
CACGTTCTCATTACGG-1_1	3.26669178580412	-2.22442243153421
CACGTTCTCCATACAG-1_1	1.14947031115659	-3.5652827983555
CACGTTCTCTTCGACC-1_1	3.35948262786039	-3.31511209065286
CACTAAGAGACCATTC-1_1	-1.92789067650668	5.18803265040549
CACTAAGAGAGGTGCT-1_1	1.72432194327482	-4.16575095707742
CACTAAGCAGTAACCT-1_1	2.71723495101102	-2.19160244519082
CACTAAGGTACACGCC-1_1	3.26453815077909	-1.43804237896768
CACTAAGGTAGGAAAG-1_1	3.8379524764932	-2.54144403988687
CACTAAGGTTGCATGT-1_1	3.40557513808378	-0.270377165621199
CACTAAGTCGCTCATC-1_1	3.30794964408048	1.31295731013449
CACTGAAAGATCGCCC-1_1	-1.38729156876437	4.54476549571189
CACTGAAAGTAACCTC-1_1	2.62408815001615	-0.716744697636046
CACTGAACAGAATCGG-1_1	2.00287674044737	-3.46028349453775
CACTGAATCATAGCAC-1_1	2.62514196013578	2.80182530825766
CACTGGGAGAATCGTA-1_1	2.83307753180631	1.15142997449072
CACTGGGAGATCGCCC-1_1	1.67199442958006	-4.2234859233555
CACTGGGCAATGCTCA-1_1	0.167298388234459	-2.43287537152139
CACTGGGCATGACTAC-1_1	4.02182183837064	0.953945183211885
CACTGGGTCACTGGGC-1_1	-2.07238544846407	5.16385796015891
CACTGTCCAATTGCAC-1_1	-2.27127208138338	2.33133580630454
CACTGTCTCAATCCGA-1_1	2.83624325369962	0.820109807902895
CACTTCGGTGCCGGTT-1_1	2.06659303282865	-0.945561981743254
CACTTCGGTTCAGGTT-1_1	-0.0778765859686504	-2.83408925587503
CACTTCGTCGATCCAA-1_1	-2.17421903038851	5.06503393595847
CAGAGCCCAAGTGGAC-1_1	2.37313554858335	-3.4986860519108
CAGAGCCCAGCTTTGA-1_1	2.572587591163	2.7796297306362
CAGAGCCCATTGCTGA-1_1	2.55690370177396	-3.8128299480137
CAGAGCCTCTCCGATC-1_1	1.58387361144193	-2.98992989117471
CAGATACGTAACCCGC-1_1	3.10915074919828	0.735999667102419
CAGATACGTCGAACGA-1_1	4.12835870360502	-1.41227934414712
CAGATACTCGTGCGAC-1_1	4.19682703589567	1.00784774964484
CAGATCAAGGCGACAT-1_1	-3.48587979699007	2.66739656870993
CAGATCAAGGTACCTT-1_1	-2.9160381736838	2.37050082629355
CAGATCATCTCCGCAT-1_1	3.22360740279325	0.939235174113832
CAGATTGAGTCATAGA-1_1	-0.818242925652183	4.12964823191794
CAGATTGCAAGGCAAC-1_1	4.57368717764982	-1.22635028416482
CAGATTGCATGAGAAT-1_1	3.53082070922025	-2.00849530751077
CAGATTGCATGTCGTA-1_1	4.80076656912931	-0.2630412345585
CAGATTGGTCTGTGCG-1_1	3.41820655440458	-1.60297761017648
CAGATTGTCAAGTGGG-1_1	0.770316046229683	-1.66806719357339
CAGATTGTCGAGCACC-1_1	2.66978417014249	-1.3313082223591
CAGATTGTCTTAGGAC-1_1	2.71977983092436	-1.20932564789621
CAGCAATAGCTCTATG-1_1	3.56292830084928	-0.324255383556761
CAGCAATCAGTGTGCC-1_1	1.36433635329374	-3.36831185871927
CAGCAATCATTGGATC-1_1	2.23706327056059	3.4801285499874
CAGCAATGTCCATAGT-1_1	2.72710571860441	-0.836450195854582
CAGCAATTCGCCAATA-1_1	4.02196584319242	-0.630191064423002
CAGCAATTCGTTGTGA-1_1	-0.0192727925860057	-3.21685264164773
CAGCACGAGTAAAGCT-1_1	3.55371556853422	-3.03253719860879
CAGCACGAGTTGAATG-1_1	4.40040360068449	0.931255840713106
CAGCACGCAGCAAGAC-1_1	3.16765127753385	1.30454900210532
CAGCACGCATTATGCG-1_1	3.41701469992765	-0.734079993313231
CAGCACGGTCGTCGGT-1_1	-0.612637895592369	1.53085794394644
CAGCACGTCGTAATGC-1_1	2.83506641959318	1.11921992247733
CAGCAGCGTCCTGGGT-1_1	3.11432300185331	-1.87434122616617
CAGCAGCTCAAACCCA-1_1	4.03338633154997	1.15225931351813
CAGCCAGAGAGCAGAA-1_1	-0.305985170849479	3.73720147555502
CAGCCAGAGATGTTGA-1_1	2.13637576674589	-1.89579365307657
CAGCCAGAGTTAGTGA-1_1	2.12318823908933	-1.76062414700357
CAGCCAGCAACCAATC-1_1	3.92061815833219	-3.02690956646768
CAGCCAGCACGTCTCT-1_1	3.28565488433012	-0.44077709967462
CAGCCAGCATAGAAAC-1_1	2.46132932280668	0.0357143962922915
CAGCCAGTCGTGTTCC-1_1	-3.31826700592867	-2.76080963665811
CAGCGTGCAACGTTAC-1_1	3.48216281508573	-2.65013096386758
CAGCGTGGTTCGTAAC-1_1	-0.896696466454185	4.88709356730612
CAGCGTGTCTCGTGAA-1_1	1.53609214400419	-0.895116663521208
CAGGCCAAGGAGTACC-1_1	3.64950547789701	-1.7664135461506
CAGGCCACACAGGATG-1_1	0.496218756339632	-0.692182875221647
CAGGCCATCGAACCAT-1_1	-1.63958300972811	3.9001815552059
CAGGGCTAGTCGGCCT-1_1	1.132905763141	-4.21631190831033
CAGGGCTAGTTTCAGC-1_1	3.84615455245145	-0.212169534510054
CAGGGCTGTAGGCAAC-1_1	-0.402739185341514	3.81981852000388
CAGGGCTTCGCTTACC-1_1	-0.541405934342063	-2.77507660443155
CAGGTATCACATTGTG-1_1	-0.631914514549888	-1.71913251931039
CAGGTATCAGAGTGTG-1_1	-0.109057623394645	-3.4402861362156
CAGGTATGTCACTCTC-1_1	1.90191100215086	-1.51897988373605
CAGGTATTCCTCCACA-1_1	3.99195967291959	-0.589475489204802
CAGGTATTCTTAGCAG-1_1	4.4044328746713	0.896452271396242
CAGTGCGCACACACGC-1_1	4.59965859030851	-1.42727038914529
CAGTGCGCATAACTCG-1_1	5.19770203208097	-0.832652426308073
CAGTGCGGTAGTTAGA-1_1	0.920588773242318	-4.26260373646585
CAGTGCGTCCCAGTGG-1_1	1.76748631571897	-4.11098763996927
CAGTTAGAGAATCGTA-1_1	-0.32242985392443	-3.35968730503885
CAGTTAGCAGATAAAC-1_1	2.65241489981779	0.241467057743989
CAGTTAGGTTGTCTAG-1_1	4.5212188777841	-0.917581415718474
CAGTTAGTCATCCCGT-1_1	0.0529676494515767	-0.29733113104669
CAGTTAGTCATCCTGC-1_1	0.690353345624291	-0.200898862427153
CAGTTAGTCGCCTTGT-1_1	3.61998615836271	0.134082839840971
CAGTTCCAGAACCCGA-1_1	2.895092826835	-1.76451025063363
CAGTTCCCATGATCTG-1_1	0.485762000582301	-3.73744008595315
CAGTTCCGTGCCGTAC-1_1	2.13987742041715	-0.657663739269652
CAGTTCCTCCTCTAGC-1_1	3.12806068038114	2.12219204848441
CATAAGCAGACATAAC-1_1	-0.00116609359613756	-0.700302398746885
CATAAGCAGGAGGTTC-1_1	3.34989796256193	-2.00882360989419
CATAAGCAGGTGAGAA-1_1	1.27418045376905	-2.68358275944559
CATAAGCCACTACTTT-1_1	2.79431281661161	-0.717563725059904
CATAAGCTCAGAATAG-1_1	3.23646150206693	-2.49987266117898
CATAAGCTCATACGGT-1_1	3.174549442283	-2.92720243985025
CATACAGCAGGACTAG-1_1	1.74966297721037	-2.3807477718052
CATACAGCATCCGTTC-1_1	3.39712653731474	1.08312358801993
CATACAGCATGAAAGT-1_1	3.99330196951994	-2.2474629646
CATACAGGTCGCATGC-1_1	2.00776992415556	3.1570301288906
CATACAGGTTGTGTTG-1_1	2.01544485663541	-4.14113662297098
CATACAGTCACTGGGC-1_1	2.72231636618742	2.4705317253414
CATACCCAGTGATTCC-1_1	4.38794670676359	-1.43115410858957
CATACTTGTAGAGCTG-1_1	3.9586218414224	0.533991866761766
CATACTTGTGGTCCGT-1_1	3.28802476500639	1.04481347745093
CATACTTTCGACGAGA-1_1	4.18445120429166	-1.28614840561716
CATACTTTCGAGAAGC-1_1	-0.831319350250877	4.85942938273581
CATACTTTCTGGTCAA-1_1	1.87588880633482	3.70530059283408
CATAGACTCACTTGTT-1_1	3.32667337035307	0.493266754800402
CATCAAGCATCCTGTC-1_1	1.85643003558286	3.75036122744711
CATCAAGGTCTGGTTA-1_1	-0.424263733872093	3.52188160365256
CATCAAGTCATGAGAA-1_1	2.78569136237272	-0.877417898720183
CATCAAGTCTAGGCCG-1_1	5.0727530536569	-0.333433723991789
CATCCACAGGTAGGCT-1_1	2.52013764952787	-0.488592660969175
CATCCACAGTGCGTCC-1_1	3.68404231642851	-2.14586923176614
CATCCACCACTTGTCC-1_1	1.82272325133451	-0.72886577898828
CATCCACGTATCACGT-1_1	3.35955486868986	-0.961608267372526
CATCCACGTATGTCTG-1_1	-0.402951139458335	4.69012787287863
CATCCACGTCGTATTG-1_1	-3.58393992806307	3.77446939891013
CATCCACTCTAAGAAG-1_1	3.7441500244058	-1.85994265133706
CATCCCAAGCTCCCTT-1_1	3.15327535246977	1.60389819090994
CATCCCAAGTGTTCAC-1_1	3.59583793257841	-0.979849315231718
CATCCCAGTGAACCGA-1_1	4.71957026099332	-1.04629406983224
CATCCCAGTTTGATCG-1_1	2.94754825209745	-3.6006865268406
CATCCGTAGTAGCAAT-1_1	0.55021199261316	-0.968571878021635
CATCCGTCACATGTTG-1_1	3.95171795462736	-1.74639127308694
CATCCGTCAGCTGAGA-1_1	-0.854527372368492	-2.25565478855935
CATCCGTGTAAGATCA-1_1	1.28716639851698	-3.02711389118997
CATCGCTCACCCTGAG-1_1	3.97435794448026	-0.0860476558860914
CATCGCTCACGGTGCT-1_1	-0.61380507374636	-3.57788035923807
CATCGCTGTTCTTCAT-1_1	1.33708046054014	-1.79458496624795
CATCGCTTCTTCCCGA-1_1	2.98990331267484	-1.7931458717045
CATCGGGGTAGCTTGT-1_1	-4.6523069324576	-0.834078646248259
CATCGTCAGTTTCGAC-1_1	2.56548033331998	-1.73403534943429
CATCGTCGTCCTATAG-1_1	1.67118666743406	-2.88310000950662
CATCGTCGTCGAATTC-1_1	0.296770256511055	-2.8681163554844
CATCGTCTCCCATAAG-1_1	3.24095116232999	-2.48059008175699
CATCGTCTCTCTGCCA-1_1	4.80171738242277	-0.0705747371372358
CATCGTCTCTCTTGCG-1_1	5.05652628516325	0.0734253013673647
CATGAGTAGGGCAGTT-1_1	2.55684934233793	-1.94442532116739
CATGAGTCATCCCGTT-1_1	1.97291074370512	-3.39988038594095
CATGAGTGTGCAAGAC-1_1	-1.36695744419924	-1.35074744278757
CATGAGTTCTGATGGT-1_1	2.9067112026132	-3.38773367459146
CATGCAACACACCGCA-1_1	2.37194178675779	-0.672453797405638
CATGCAACACCTGAAT-1_1	2.91263065909513	-2.61188910061685
CATGCAACAGCAGGAT-1_1	-3.07311715508334	0.736632430011354
CATGCAATCGTCTAAG-1_1	0.771230321875893	-1.24519572312204
CATGCCTCAAGTGACG-1_1	0.537144322446667	4.10129597132834
CATGCCTGTCATGGCC-1_1	4.74184475516447	0.385612779313646
CATGCCTGTTCTCGTC-1_1	-1.63388313675753	4.94232799952658
CATGCCTTCGGATACT-1_1	3.72809706305631	-2.85700771862832
CATGCGGAGGTATCTC-1_1	3.73960362052091	-1.51848397309152
CATGCGGAGGTTCAGG-1_1	1.43969385003217	-3.21987817341653
CATGCGGCAAGAATAC-1_1	3.43223438834318	-0.609294152801909
CATGCGGCATGGCTAT-1_1	0.753873628131234	-3.2767884498295
CATGCGGGTAATCAGA-1_1	3.23916349982389	-1.59562442356912
CATGCGGGTCTACGAT-1_1	1.45979593371519	-1.18802413994638
CATGCGGGTTGGGATG-1_1	-0.965825098999656	4.67380478327902
CATGCGGTCCACGTCT-1_1	3.16513596152433	-1.98419401699869
CATGCTCAGATACCAA-1_1	-0.00304587508074144	-0.887520528381743
CATGCTCAGTTGAAGT-1_1	-0.560804027565635	-2.60147116238443
CATGCTCCAACCGGAA-1_1	1.5194459972299	3.92533090060385
CATGCTCCAACGGCTC-1_1	3.10228238677152	-0.288064218109526
CATGCTCCAGCTGAAG-1_1	3.95397029494413	-2.65977571064798
CATGCTCCATAATCGC-1_1	-1.25995411301485	3.97540237849387
CATGCTCCATCAACCA-1_1	2.45902548407682	1.77946951335105
CATGCTCGTGCAATAA-1_1	1.49826512908109	-4.14997623020975
CATGCTCGTTCACCGG-1_1	1.15803114747175	-0.792817450111784
CATGCTCTCCTCATAT-1_1	3.45413456534513	-0.450974381512083
CATGCTCTCGAGATAA-1_1	1.91626785372862	0.662114017659746
CATGGATCAAGTCCCG-1_1	1.90090213393339	-3.63069031292764
CATGGATCAATACGAA-1_1	2.56422219847807	0.148242668265425
CATGGATCATGGGTTT-1_1	1.12951825236448	-3.49614927822915
CATGGATGTATCGCAT-1_1	1.49544642542967	-4.20792100483743
CATGGATTCGAGCTGC-1_1	1.93037353133329	-4.04555509144632
CATGGTAAGCCACCGT-1_1	3.34762249564298	1.8413985008541
CATGGTAAGCGGTATG-1_1	1.00342659329542	-3.81987426335184
CATGGTAAGGTCGAGT-1_1	-0.467718440540947	-3.46666619831888
CATGGTACAGCTACTA-1_1	1.00787536477216	-4.34734532887308
CATGGTATCCTCTAGC-1_1	2.49480877493986	1.86821141188773
CATGGTATCTGGCTGG-1_1	-1.34293248082033	5.12467386668357
CATTCATAGTAGGATT-1_1	-1.36370148087374	3.9960022205654
CATTCATCAAACCGGA-1_1	4.23162422751554	-2.00161192471353
CATTCATCACACAGCC-1_1	1.63535867308744	3.80772545283469
CATTCCGAGCTGTTCA-1_1	3.16156039809354	-2.89059135968057
CATTCCGAGCTTTCCC-1_1	0.998020034781777	3.62672831957968
CATTCCGCACCAGACC-1_1	1.84758852099546	-1.49543628746835
CATTCCGGTGCATTTG-1_1	2.86923871611723	-3.56534121090738
CATTCTACATGCCGCA-1_1	3.85770664786466	0.525890314036928
CATTCTAGTCGTAATC-1_1	-1.86036338234774	4.93665459101828
CATTGAGCACTCACTC-1_1	2.3221232709802	-2.65859887654153
CATTGAGGTCGGTACC-1_1	0.796912890426003	-3.26258394772378
CATTGAGGTGGATCAG-1_1	4.23036394690641	0.721005016023241
CATTGAGTCGCTGTTC-1_1	-1.52594496632449	3.37426950877341
CATTGAGTCGGTCGGT-1_1	1.69958434676298	-2.39192626530496
CATTGAGTCGTGTGAT-1_1	-1.20065440560213	4.1901955837551
CATTGCCAGATTGGGC-1_1	1.97810385798582	-0.000583372062124388
CATTGCCAGTTCCGGC-1_1	2.92684279059538	-0.753442383354582
CATTGCCCAACGACTT-1_1	2.04127309893736	3.69524385874899
CATTGCCCACCCAATA-1_1	4.4043267784036	-1.43438098484842
CATTGCCCATGGCCAC-1_1	3.14023647879728	1.56273760741385
CATTGCCCATGTGGTT-1_1	3.81303368186124	-2.65659282261697
CATTGCCGTACAATAG-1_1	3.82696590994962	-2.08271071965066
CATTGCCTCGTGGTAT-1_1	0.0380624947465291	-3.85340545231668
CATTGTTAGAATCGTA-1_1	1.85220311259397	-0.365889704769529
CATTGTTTCACAACCA-1_1	3.42676411246427	-0.0516521995720045
CATTGTTTCATGCTAG-1_1	3.98721085166105	-1.11910746151773
CATTTCAGTGTTGATC-1_1	2.35585663890012	-1.21774027401773
CATTTCATCATGAGTC-1_1	-1.58349193955294	4.43201305812033
CCAAGCGAGTTACGAA-1_1	1.49525533293852	-0.864878511970915
CCAAGCGCACCTGTCT-1_1	5.24948702429899	-0.987909293716826
CCAAGCGCACTTTATC-1_1	3.20715461348661	0.545112573558412
CCAAGCGCATTGTACG-1_1	2.95496354674467	-0.840740895813383
CCAAGCGGTTAGTCGT-1_1	1.02644322489866	-0.952792859619536
CCAAGCGGTTTGGCTA-1_1	4.0301185665048	-2.63191459233133
CCAAGCGTCCATGAGT-1_1	-3.80922450447909	0.0134449387136324
CCAAGCGTCGGCCTTT-1_1	-0.130522269257225	-2.88087365681497
CCAATGAAGATGATTG-1_1	1.19957147215971	-4.14455077702371
CCAATGAAGCTATCTG-1_1	3.66122756575712	-1.21417102867929
CCAATGACATCCGAGC-1_1	1.23256520604261	3.4273200268093
CCAATGAGTACTAACC-1_1	3.46513257598051	1.19943591302069
CCAATGAGTCTTGCTC-1_1	5.14740620230802	-0.109178162163176
CCAATGATCCAGGACC-1_1	4.83612309073576	0.258375280553423
CCAATGATCTTTCTAG-1_1	3.21749935721525	-0.808465695923247
CCAATTTCACACACGC-1_1	-2.27746714974276	4.66539719050559
CCAATTTCAGGAAGTC-1_1	4.12528501128324	-2.36516926342813
CCAATTTGTCCGATCG-1_1	4.18253789519437	-2.21360919529764
CCAATTTGTGACAGGT-1_1	4.67682848548063	0.146834836358152
CCAATTTGTGTCCCTT-1_1	3.54920039748319	0.587984644824587
CCACAAATCGCCAACG-1_1	2.60218630408415	2.75436928218039
CCACACTGTGGAAGTC-1_1	2.52389417266019	0.837401592189394
CCACCATCACTAGGTT-1_1	0.386048503718459	-2.99440262371866
CCACCATCATAATCCG-1_1	1.34829149817594	-0.495498335903563
CCACCATGTGCGAGTA-1_1	3.14190254782804	-0.640619731491484
CCACCATGTTGCACGC-1_1	2.63724814032682	-1.18833408409921
CCACCATGTTGCATAC-1_1	3.26988587950834	0.874389910155855
CCACCATTCAGGACAG-1_1	4.70761499976286	-0.419292426651396
CCACCATTCCACTAGA-1_1	1.88015292262205	3.66139247363242
CCACGAGAGCCAAGTG-1_1	0.389548197887026	-2.41311428601114
CCACGAGAGTGACACG-1_1	-1.20862891102663	-1.79498074108926
CCACGAGCAACACGTT-1_1	1.82508621787199	3.32229592745932
CCACGAGCATGGCGCT-1_1	2.34259818171629	-1.61706945950357
CCACGAGTCCCTCTCC-1_1	3.02821646308073	1.15973802750739
CCACGAGTCTCAGGCG-1_1	2.83938584899076	-1.02074549252359
CCACGTTAGGAGACCT-1_1	3.5987425861276	-2.48648140484659
CCACGTTCAGAACCGA-1_1	2.47211943244108	2.90914967005881
CCACGTTCAGTAGATA-1_1	1.34507701968321	-3.90580461079446
CCACGTTGTACCTGTA-1_1	-0.309882182129539	-2.04319570118753
CCACGTTGTTCTCTCG-1_1	1.21003256415495	-3.39580724293558
CCACGTTTCCAGTTCC-1_1	3.42008910750517	-2.88461897427408
CCACTTGAGGCCACCT-1_1	-2.31513823891512	3.6175625557247
CCACTTGCAAATACAG-1_1	2.77156029318937	-2.53230807835428
CCACTTGCAAGGTCAG-1_1	-1.21915807152621	4.49318506663474
CCACTTGCAGCAGTCC-1_1	4.38120399092802	-1.03738627487985
CCACTTGCATCCGGTG-1_1	2.31820414637693	-0.760521209782042
CCACTTGCATTGAAAG-1_1	1.20817182635435	-1.56844685131875
CCACTTGGTCAGATTC-1_1	2.34112964247831	-0.00587331408826269
CCACTTGTCACTCACC-1_1	2.55588470076688	2.79061391299399
CCATAAGAGCCTCTTC-1_1	4.14680920218595	0.455487498098932
CCATAAGCAATTGAGA-1_1	2.61898193930753	-3.95921180302469
CCATAAGGTACCTAGT-1_1	2.31088266944059	3.31389763301047
CCATCACAGTTGTAAG-1_1	-0.715137022980369	4.25768711512717
CCATCACCAAATGGAT-1_1	-1.40045465851656	3.6846692795101
CCATCACCACGATAGG-1_1	1.90211294268736	0.153532081300341
CCATCACTCGAATGCT-1_1	4.24646435355314	-0.462809956615843
CCCAACTAGAGCCCAA-1_1	3.73459587668546	0.836589061671816
CCCAACTAGCTGGTGA-1_1	2.61055503462919	1.43198921626242
CCCAACTCAAATCAGA-1_1	0.863561850539528	-1.79629514271585
CCCAACTCACATCATG-1_1	4.30642209624418	-1.317770934647
CCCAACTGTATCGTGT-1_1	3.45966635321745	-1.60622010285226
CCCAACTGTTAAGAAC-1_1	2.9475670871652	-1.87409637028543
CCCAACTGTTCCATTT-1_1	4.49769268607267	-0.325996196812071
CCCAACTGTTGCATTG-1_1	0.262077671042763	-3.73716304356424
CCCAACTTCGACACCG-1_1	3.53937278365263	0.952175402099214
CCCATTGCACTTGGGC-1_1	3.11040411566862	-2.5590982204136
CCCATTGGTCTCTCAC-1_1	2.47890792464384	-0.380049026554503
CCCATTGGTGCCTTTC-1_1	5.07532368277677	-0.672629154270567
CCCATTGGTTCAAGGG-1_1	2.70508776282438	-1.30548510605661
CCCGAAGTCCAGCTCT-1_1	1.96031449412473	-2.66727683598367
CCCGAAGTCTTTGGAG-1_1	2.39782307719358	-2.39245412403909
CCCGGAACATGTGGTT-1_1	2.24536333655485	-1.28843030983774
CCCGGAAGTATCGTAC-1_1	4.00481472586759	-1.08203504139749
CCCGGAAGTGAGTAAT-1_1	-2.89375438118807	3.75838067477377
CCCTAACAGTGAGTGC-1_1	4.25528894042143	-2.15569899136392
CCCTAACGTGCTGATT-1_1	0.361620326093518	-3.47995088154642
CCCTCAAAGGAAACGA-1_1	-2.04606761360995	4.71175243800315
CCCTCAAAGTTGCCCG-1_1	3.46060882186063	-1.76919863278238
CCCTCAACACTTGAGT-1_1	3.85639463042387	-1.73053321892587
CCCTCAACATCGCTAA-1_1	1.53584180449613	-3.45840761715738
CCCTCTCAGATGCAGC-1_1	5.09891567801603	-0.44561348015634
CCCTCTCAGGTCACCC-1_1	-1.3047008695685	4.77684738581809
CCCTCTCGTCCGATCG-1_1	4.22573314284452	-1.44948957020608
CCCTCTCGTCTTCGAA-1_1	0.499877274534785	-0.859939551895537
CCCTCTCTCGTAGCTA-1_1	3.02886114691862	-0.274515039270796
CCCTCTCTCTCCCTAG-1_1	-1.34843887711398	3.66054060404929
CCCTCTCTCTCTCTTC-1_1	3.97523174857267	1.18776025717887
CCCTGATAGTAGATCA-1_1	3.88255439376005	1.40492441599997
CCCTGATAGTCACTCA-1_1	4.87672339057096	-0.675371206348814
CCCTTAGAGAATTGCA-1_1	0.214434665194832	-3.00329825932352
CCCTTAGCAATAAGGT-1_1	4.2866247711099	-1.35272154862253
CCCTTAGCATAAGCGG-1_1	0.549502734593236	-2.66570851857034
CCCTTAGCATCTGGGC-1_1	1.08235887860426	-2.50044105107156
CCCTTAGTCCCGAGGT-1_1	3.09771118735441	1.05580260699423
CCCTTAGTCGAAATCC-1_1	2.00889716719755	-1.62304327542154
CCGAACGAGGAATTAC-1_1	1.23881737565168	3.84846665805014
CCGAACGGTGCTTCAA-1_1	2.84969387625822	1.62706675475272
CCGATCTAGACCAAAT-1_1	3.32321248625883	1.61776425784262
CCGATCTAGTTGCGCC-1_1	-1.96979369545809	5.11801960414084
CCGATCTTCTGAGCAT-1_1	0.97516010378965	-2.87627193981973
CCGCAAGCAAGGTCAG-1_1	4.1609448013223	-2.07508227879373
CCGCAAGCACGGCACT-1_1	0.855808150521599	-0.286111093109526
CCGCAAGCAGCCGTTG-1_1	3.85626445387968	-2.64813563877908
CCGCAAGGTTGAATCC-1_1	0.0753373024381032	-2.68671724850503
CCGCAAGGTTGCATAC-1_1	1.27523462151655	-2.67675826603738
CCGCAAGTCAGGAGAC-1_1	3.77502117728361	-3.00542018467752
CCGCAAGTCCGATGCG-1_1	3.96424995040067	-3.08840367848245
CCGGACACAGCTCTGG-1_1	3.16504512404569	-2.58705136830179
CCGGACACAGTCGGTC-1_1	1.94283137892851	0.425691478902422
CCGGACAGTAGCTGCC-1_1	2.97748766516813	-1.94399330670206
CCGGGTACATGTTTGG-1_1	0.530400451771103	-4.05897376591531
CCGGGTAGTTTCGCTC-1_1	2.99065886115202	1.54491295760306
CCGGTAGTCGTCTCAC-1_1	0.721234452477776	-3.89578912312356
CCGGTAGTCTGGTTGA-1_1	-1.06405283833376	-2.47186062390176
CCGGTGACAAATTGCC-1_1	1.96179638480314	3.5394923919979
CCGGTGAGTTCCTAGA-1_1	1.21654347752699	-3.63793108517496
CCGGTGATCCTTGAAG-1_1	3.09683070754179	-2.98253939205972
CCGGTGATCGCTTACC-1_1	0.511613633982026	-3.21477625424234
CCGGTGATCTTTACAC-1_1	3.41765771483549	-0.379378176277556
CCGTAGGCAAATCCCA-1_1	2.18600283240446	-3.10519812161294
CCGTGAGCAGACCTAT-1_1	4.0246618804849	0.145899073237501
CCGTGAGGTTGGGCCT-1_1	4.42589436148771	0.794253789836489
CCGTGAGTCCAACTAG-1_1	2.68749080275663	-0.783586121147551
CCGTGAGTCTTCCGTG-1_1	4.19305906867155	-1.4874384170231
CCGTTCAAGAGATGCC-1_1	0.80507121657499	-3.15903041416971
CCGTTCACAGGGTTGA-1_1	3.24247155760893	-3.67177245671121
CCTAACCAGAGTCAGC-1_1	3.35668907736906	-2.66578171307413
CCTAACCCAATGAACA-1_1	3.28222714041837	1.33842017596396
CCTAACCGTACCCGCA-1_1	4.45197687720426	0.420075708085619
CCTAACCGTAGTTAGA-1_1	0.377292965105854	-0.433070636337675
CCTAACCGTGTCACAT-1_1	3.84894476508268	-2.23400185162393
CCTAACCTCGGTGAAG-1_1	2.23480115508207	-1.09011862332193
CCTAAGAAGACCTCAT-1_1	3.51012025450834	-0.0908596878704206
CCTAAGAAGATGGCAC-1_1	2.48382483100065	-3.13761160427896
CCTAAGACAGAGGCAT-1_1	2.66652951811918	2.41251041834982
CCTAAGATCACCCATC-1_1	3.17779908751615	-2.51088259274331
CCTAAGATCTCGTCAC-1_1	2.84472594832548	-1.10236964279977
CCTACGTAGTTTGGCT-1_1	0.279358711592041	3.61481454318198
CCTACGTCATAACGGG-1_1	3.54225788687833	-1.37621829563943
CCTACGTGTTAGGAGC-1_1	4.20643268202909	-2.50404331738321
CCTATCGAGCTAGCCC-1_1	4.30049620246061	0.148996115678869
CCTATCGTCAAGAGGC-1_1	1.75265977954038	3.5941307777706
CCTCAACCACTCCCTA-1_1	2.89658318137296	0.693691992217623
CCTCAACGTCTTCCGT-1_1	3.31038151358732	-0.635100758617796
CCTCACACAGGTGACA-1_1	3.95206056212553	-0.110317266529478
CCTCACAGTAGGCAAC-1_1	4.23525271987089	0.974935614520632
CCTCACATCGTAACCA-1_1	4.19656763648161	0.962563895637117
CCTCAGTGTGGAACCA-1_1	-0.451532262810386	-0.895654058998503
CCTCAGTTCAGTGTCA-1_1	4.80240259741911	0.253446606004558
CCTCATGCAGCTCATA-1_1	-0.543373662480033	-3.26696369702188
CCTCATGTCTCCGTGT-1_1	1.11886952494749	-0.0934779112991468
CCTCATGTCTGTCGCT-1_1	-0.323859292515434	-2.31494376713602
CCTCATGTCTTTCCAA-1_1	3.02407584761747	0.527539723569475
CCTCCAAAGATTTGCC-1_1	2.43752239321836	-1.06769487912027
CCTCCAAAGCACTCTA-1_1	3.33135901068815	-0.691579020565428
CCTCCAAAGCGAGTAC-1_1	4.5767756519235	0.937716745788179
CCTCCAACACGAGGTA-1_1	2.47776208495268	-2.08695027882425
CCTCCAAGTGGTAACG-1_1	3.63809309577116	1.57226827090415
CCTCCAATCCGACAGC-1_1	0.103790443888985	-1.41657838875619
CCTCCTCGTATGAGGC-1_1	0.845270943394982	-3.72492644841043
CCTCCTCGTCAGCTTA-1_1	4.04188809966215	1.43673589175376
CCTCCTCGTGCACAAG-1_1	-1.24641539479128	4.94882109110983
CCTCCTCGTTCAATCG-1_1	2.58015356635221	0.298273243958078
CCTCCTCTCACTGTTT-1_1	3.34670410727628	1.24735679572257
CCTCCTCTCATGAGGG-1_1	2.63458309744962	-3.97390363270608
CCTCCTCTCGCTACAA-1_1	2.63848410224088	1.48375430052908
CCTCCTCTCTCTGCCA-1_1	4.20723305319914	-2.09759161526529
CCTCTAGCAGTCTTCC-1_1	2.72132025336393	0.897143148833834
CCTCTAGGTGAATGTA-1_1	4.10411964034208	-0.385309434479155
CCTCTAGGTGTTGATC-1_1	-0.419757384308494	-1.10046312863199
CCTCTAGTCTGGCTGG-1_1	2.66672049140104	-1.05065414959756
CCTCTCCAGGATAATC-1_1	3.43258843993314	-1.42991421276895
CCTCTCCGTTAGAAGT-1_1	3.27938542937406	1.59541668837699
CCTCTCCTCATTTGGG-1_1	1.66722307776579	3.29610278552207
CCTCTCCTCCGCTGTT-1_1	2.12485740756162	0.79308452551993
CCTGCATAGCTCACTA-1_1	3.24317012404569	-2.26119396740762
CCTGCATAGTCCGCCA-1_1	3.50453148459562	-2.78351304585306
CCTGCATCATTCGATG-1_1	-1.76686419869295	5.19827701991233
CCTGCATGTATCACCA-1_1	3.91170440291532	1.11822321360739
CCTGCATGTATCGCTA-1_1	2.69831643675932	1.95816125815543
CCTGCATGTTAAGCAA-1_1	2.9915123996652	2.04518558924826
CCTGCATTCTGCAGCG-1_1	2.17911611174711	-3.31414554173318
CCTGTTGCACTCTGCT-1_1	2.53960881804594	-2.20834419781534
CCTGTTGGTCGTTGGC-1_1	1.60774860953458	-3.10889909321634
CCTGTTGGTGTTACAC-1_1	0.321389560154759	-2.21525332981912
CCTGTTGTCCACTGAA-1_1	3.40977607344755	-2.48499152714578
CCTGTTGTCCTGTTGC-1_1	0.994262438765847	-1.50796637589303
CCTGTTGTCGGAGTGA-1_1	1.73753843878873	-0.546611583774962
CCTTCAGAGAGGCGTT-1_1	2.63427124594816	0.719242327863298
CCTTCAGAGCAATAGT-1_1	4.03510032271513	-0.297069705074705
CCTTCAGCAGCAGTCC-1_1	-1.22621991062991	4.95540478175315
CCTTCAGTCGCCTTTG-1_1	3.6096068439401	-0.523113108223356
CCTTCAGTCGTAGTCA-1_1	1.14251689290174	-2.67634937817422
CCTTCAGTCTGAATGC-1_1	2.92110000228056	-1.50631270462839
CCTTGTGAGCACTAAA-1_1	4.47809467887052	-1.95607326084939
CCTTGTGAGGTAAAGG-1_1	2.048786145202	-2.75062058026163
CCTTGTGGTTTGGAAA-1_1	2.67404137229093	-3.29077599102823
CCTTGTGTCCTTATAC-1_1	2.14292560195097	3.12606813853415
CCTTTGGAGTAGGATT-1_1	1.0013573584474	-3.92414948994485
CCTTTGGAGTCTAGCT-1_1	1.90843425368436	-1.30573663765756
CCTTTGGAGTCTTCCC-1_1	2.52026758765348	2.77854039614829
CCTTTGGAGTTTGGCT-1_1	1.18864462947019	-4.37603089863626
CGAAGGAAGAGATGCC-1_1	-0.569902438172019	-3.00997326428262
CGAAGGAAGCAGGCTA-1_1	1.58922777747282	-2.58167288357583
CGAAGGAGTATCACGT-1_1	4.2705114898599	-1.65561542565195
CGAAGGAGTCAGATTC-1_1	0.28196273421415	-3.08415148312417
CGAAGTTTCGCCAATA-1_1	3.07087646102079	-2.55356833988992
CGAATTGAGAGTCTTC-1_1	-0.977639097222007	-3.27379128987161
CGAATTGCAGTAACGG-1_1	1.25438014840253	-0.736476994102873
CGAATTGTCTGTGCAA-1_1	-0.183142084129966	-1.46510598713724
CGACAGCAGAAACTCA-1_1	4.52993879889616	1.03287746852072
CGACAGCAGACATCAA-1_1	2.45953641509184	-1.26370916420785
CGACAGCAGCAGGCAT-1_1	4.63210259055265	0.668456041270815
CGACAGCTCGCTGTCT-1_1	-1.10914160633913	5.08193447535666
CGAGAAGCACCTTCCA-1_1	-3.36740722084872	-1.60326585823862
CGAGAAGGTGAGATAT-1_1	1.44305799578794	-3.5975253349003
CGAGAAGGTGAGTCAG-1_1	1.6211259183801	-1.48469660336343
CGAGAAGGTGTACATC-1_1	1.49538705920347	-4.22801444584695
CGAGAAGTCGTCTCAC-1_1	0.254805785170876	-2.88895485455362
CGAGGAACAGAGCGTA-1_1	-0.612987655647911	-3.15447614247171
CGAGGAACAGATAAAC-1_1	4.13391290282377	-1.23510119969217
CGAGGAAGTGTTACAC-1_1	-2.33302535439364	4.09310271685752
CGAGGCTAGGGAGGCA-1_1	4.22675715064176	-1.10279891545144
CGAGGCTAGTTCGCAT-1_1	0.0785429296410908	0.390604921633325
CGAGGCTCAATCTCTT-1_1	4.67458162879118	0.517583602124773
CGAGGCTGTCGTCTCT-1_1	2.7279420909799	2.71436049883994
CGAGGCTTCAAGCCAT-1_1	3.53778420066007	1.24624099677237
CGAGTGCAGAGCATCG-1_1	2.4530488071359	2.95872380679282
CGAGTGCAGGGACTGT-1_1	1.42110030030378	-3.37672922665445
CGAGTGCAGTGCCAGA-1_1	4.51503143881925	0.822866701537691
CGAGTGCGTCCTGGGT-1_1	1.48281155203947	-4.10744140202371
CGAGTGCGTCGGATTT-1_1	-0.476597565659202	-1.76566026264993
CGAGTGCTCACCATAG-1_1	-0.0313955726706157	-3.37779948765603
CGAGTGCTCGTAGTCA-1_1	1.3559469995416	-1.99509379917947
CGAGTTAAGCCGAACA-1_1	-2.71434964562289	-1.25536129528848
CGAGTTACATTGAAGA-1_1	-0.15033991957537	-3.7247648006138
CGAGTTAGTGGTCCGT-1_1	-0.517225581654228	-3.71115396077005
CGATCGGAGCGTTACT-1_1	2.08621142481931	3.08387377207907
CGATCGGAGGATTTGA-1_1	2.48524938201078	-3.91037318760721
CGATCGGGTCTCTCTG-1_1	2.54743443106779	-1.03341398293344
CGATCGGGTTCCGTTC-1_1	3.65894160842069	-3.3191342120823
CGATCGGTCGCTTAAG-1_1	2.53202090834745	-3.05551264340249
CGATGCGCATCCTCAC-1_1	3.91254363631376	0.284578477049194
CGATGCGGTGATTCTG-1_1	4.33747397040495	-2.19367549473611
CGATGCGTCGCCAACG-1_1	-3.10048903847567	-3.20035789067117
CGATGCGTCTACCACC-1_1	0.805284452191674	-1.73789975697366
CGATGGCAGCTACGTT-1_1	4.04158220862516	-0.187130070274748
CGATGGCCAGTAACAA-1_1	1.76051650618681	-4.41625640446512
CGATGGCGTACGAAAT-1_1	-3.71246184731356	3.22505810206565
CGATGGCGTCTAACGT-1_1	1.17775211905607	-4.05347487980691
CGATGGCTCCGACGGT-1_1	0.49199681406387	-2.73543760830728
CGATGGCTCTCGCTTG-1_1	2.12552438353666	3.31963303034934
CGCAGGTAGGTTGGAC-1_1	-1.39961208725802	3.85849978869589
CGCAGGTGTATTGCCA-1_1	0.241274696341835	-0.919194198196806
CGCAGGTGTTGTACGT-1_1	4.70561037634977	-0.062996095961012
CGCATAAAGTTCTACG-1_1	4.84315405463346	-1.169040299004
CGCATAACACGCGGTT-1_1	4.59546146964201	-0.723603940552153
CGCATGGAGATGTTCC-1_1	3.16674671744474	0.0564594948831423
CGCATGGAGCACTTTG-1_1	3.8133045253671	0.664656245166384
CGCATGGCAAAGGTTA-1_1	1.2641427931703	-3.7598731284794
CGCATGGGTCTTGAAC-1_1	4.34651718711027	-0.163847601955809
CGCATGGTCTGGCCGA-1_1	3.44425950621732	-0.830723143165983
CGCCAGACAGTTTCGA-1_1	3.71594510649809	1.15108933394583
CGCCAGACATATGAAG-1_1	-1.71276225472323	4.92387535517844
CGCCAGAGTCATCGGC-1_1	-0.427663642414726	-1.33925936276285
CGCCAGAGTGTACGCC-1_1	0.11560348843702	-4.05474994236795
CGCCAGAGTTCAGTAC-1_1	3.07610784148344	0.753840827399813
CGCCAGATCGAACCTA-1_1	2.26685760592588	-2.95452425534097
CGCCATTAGAAACTAC-1_1	2.69671593283781	1.0586197609249
CGCCATTCATCATCTT-1_1	3.74433050727018	-0.373762345856108
CGCCATTGTCGTACAT-1_1	2.11711440657743	-3.11020085865823
CGCCATTGTGTTACTG-1_1	3.07958827590116	-3.49974391514627
CGCCATTTCTAGGAAA-1_1	3.21996794318327	-3.7154440646824
CGCGTGACACACACGC-1_1	-1.28373159790865	4.49954464381369
CGCGTGACACAGAGAC-1_1	5.25980673407682	-0.738434649055876
CGGAACCAGGTCCCGT-1_1	-0.242686051376976	-2.66285870129434
CGGAACCCATGACGGA-1_1	-0.48513098383776	-3.04670140797464
CGGAACCGTTGTTGTG-1_1	-0.910631555565513	-1.65889296585885
CGGAACCTCCAGCAAT-1_1	4.02315459822782	-0.0867367153820173
CGGAATTAGATCCCAT-1_1	-1.54068209553591	3.73935916369589
CGGAATTGTAGGAGTC-1_1	-0.268482107170738	-1.58930597359506
CGGAATTGTGCCTAAT-1_1	-2.1487292232596	3.66330506747397
CGGAATTGTTCGGTTA-1_1	0.888978373757683	-0.0157640045341627
CGGAATTTCTTAGCTT-1_1	2.45513473128446	-0.560049808567442
CGGACACCAAGTGATA-1_1	-0.576361555107749	-3.26587293202249
CGGACACCATCTTAGG-1_1	2.87913451766142	2.3811934227291
CGGACACGTGCTCGTG-1_1	0.380344201377713	-2.52108786160318
CGGACACGTGTTGATC-1_1	0.241703358045899	3.65481593554648
CGGACACGTTGCATGT-1_1	-1.26974608326784	3.3949017757717
CGGAGAACAAACTAGA-1_1	3.0661932048715	-1.63704142624704
CGGAGAACATATGGCT-1_1	3.06602631186613	-3.00229117924539
CGGAGAAGTGGAGGTT-1_1	4.67165480231413	-1.60360965782968
CGGAGAATCGGTCTGG-1_1	2.54671369170316	-2.15781877095071
CGGCAGTAGGCGCTCT-1_1	1.98455153082975	-0.789541459625639
CGGCAGTCACTGTCCT-1_1	4.45178042029508	0.104148575121485
CGGCAGTCAGCTCTGG-1_1	0.194504734627091	-3.0493485694584
CGGCAGTGTCGTTGCG-1_1	1.48909745787748	-4.01078317219583
CGGCAGTGTCTTCTAT-1_1	-0.757728356369651	-2.17713878208963
CGGCAGTGTTAAAGTG-1_1	4.46991692160734	-2.36282227093545
CGGCAGTGTTGCCAAT-1_1	-2.2872642459952	-3.08131287152139
CGGGACTCACCGTGCA-1_1	-3.40293373490206	3.84701635783347
CGGGACTCATTGAAGA-1_1	3.20702777480253	0.580766790563188
CGGGACTTCTTAATCC-1_1	4.48435268973478	-1.35036656910745
CGGGCATAGGTAGCAC-1_1	1.60046384905943	-3.08900854641763
CGGGCATCAATTGAAG-1_1	-1.67315616036288	-2.50003478581277
CGGGCATGTGTAACGG-1_1	1.88138948058256	-2.41608474308816
CGGGCATTCTGCCTGT-1_1	3.18513546561369	2.23576071208151
CGGGCATTCTTTACAC-1_1	3.32975421523222	1.54798271601828
CGGGTCAAGAAGCGCT-1_1	-0.822551626213706	3.79628922885092
CGGGTCAAGAGTAACT-1_1	3.16349325751432	0.331944585794531
CGGGTCAAGCTAATCC-1_1	4.81738100623258	-0.136273241585173
CGGGTCACACACGCCA-1_1	4.62995682334074	-1.52949307019082
CGGGTCAGTCCATACA-1_1	2.53375230406889	-3.16922400051919
CGGGTCATCAGGTAAA-1_1	0.903209608546578	-0.63717237765161
CGGGTCATCCCACAGG-1_1	2.04380677317747	-2.36633250767557
CGGGTCATCCGTATAG-1_1	2.53523312186369	-3.72638413960306
CGGGTCATCTTCGGAA-1_1	2.22101150130399	-2.63673875386087
CGGGTGTAGAGCGACT-1_1	1.26156107758649	-2.82680890614358
CGGGTGTAGCCGTCGT-1_1	-1.25058462048403	-2.08501861149637
CGGGTGTAGGGTACGT-1_1	-2.15952577019564	-0.678102112358488
CGGGTGTAGGTGCGAT-1_1	0.620340135446869	-4.26527736241189
CGGGTGTAGTTCCGGC-1_1	2.2370322761453	-2.24655625874368
CGGGTGTCACTACTTT-1_1	3.63152466391691	1.29574241583975
CGGGTGTTCATTTGGG-1_1	4.01303992842802	-2.38533732945291
CGGGTGTTCGAGCACC-1_1	-0.170096415527977	-0.807888722961821
CGGTCAGAGTCCGTCG-1_1	0.706549447528206	-3.26545355374185
CGGTCAGCAAGCACCC-1_1	-2.81444301033846	4.01647593920859
CGGTCAGCACAATTCG-1_1	1.37080053662428	-1.99353072697488
CGGTCAGCAGTCAGCC-1_1	-2.11630405808321	3.33339979594382
CGGTCAGCATCAGCTA-1_1	3.38524399375089	1.63858737891348
CGGTCAGGTAGGTCAG-1_1	1.70488296126493	-2.2056271796879
CGGTCAGGTGCCTAAT-1_1	1.40668688391813	-1.72188136631814
CGTAAGTAGACCAGAC-1_1	2.78391585921415	-2.4008209472355
CGTAAGTAGCTGAGCA-1_1	4.02679286574491	0.335885212773405
CGTAAGTAGGTCACAG-1_1	-0.518008786686576	-3.5282783275303
CGTAAGTCACTCGATA-1_1	1.40496883963712	3.88929822390708
CGTAAGTCATAGTCAC-1_1	0.411028288803183	0.0692405188623293
CGTAAGTTCACAACCA-1_1	-0.572376030930198	4.98151543086203
CGTAAGTTCCGACGGT-1_1	3.7004967746652	-2.19132254177896
CGTAATGCAAATCGGG-1_1	-0.533107656487144	-2.82494995648233
CGTAATGCAGCAGATG-1_1	4.13487110709318	-0.618922925537504
CGTAGTAAGATGACCG-1_1	5.27530680274137	-0.414319730347075
CGTAGTACAAATCCCA-1_1	4.30134568785795	-2.23112771565286
CGTAGTACACTACCGG-1_1	2.59850273703703	-3.05109927708475
CGTAGTAGTTGCCGAC-1_1	-0.746193546303428	-2.97002074772684
CGTAGTATCACGGTCG-1_1	4.03748474692472	-1.15902802998392
CGTAGTATCCATTCAT-1_1	1.88559136962064	-3.29985687786905
CGTCAAACACTGGACC-1_1	-3.12083663369051	2.38545944636496
CGTCAAACATTGAAGA-1_1	2.65425143813261	-1.65764806324808
CGTCAAAGTCTAGATC-1_1	-0.407864409931816	-0.864781475609221
CGTCAAATCAACGCTA-1_1	-1.54032554055086	4.81413891261252
CGTCCATAGAGAGAAC-1_1	2.84990130042204	-1.83356759602395
CGTCCATAGCATTGAA-1_1	1.13378010367521	-3.93497130925027
CGTCCATAGGTAGTCG-1_1	-3.90182675743929	-2.37919352108804
CGTCCATCAACGGTAG-1_1	3.72953520392545	-3.48712275082437
CGTCCATCAGAGATGC-1_1	4.62036762808927	-1.30928430611459
CGTCCATGTGACAACG-1_1	3.92735276793607	-2.89337704235879
CGTCCATTCACGGTCG-1_1	2.27203319644102	-1.1257360940632
CGTCCATTCAGAACCT-1_1	2.06250999545225	2.1202982897106
CGTCCATTCCATCCGT-1_1	2.12798796271452	-2.40752790028421
CGTGAATAGGGCTTCC-1_1	1.31612644766935	-0.633704579418577
CGTGATAAGCACGATG-1_1	-3.6490372600638	2.81405212824973
CGTGATAAGCCGATTT-1_1	-1.1934994640433	-3.05877826268045
CGTGATAAGCCGTAAG-1_1	1.43423936938413	-3.80245730931131
CGTGATAAGGCCTTGC-1_1	2.32284389113554	3.21372296755942
CGTGATAAGTTGTACC-1_1	0.681172635904633	3.69640185778769
CGTGATAGTCCAAAGG-1_1	1.78754506682523	-0.241328752582945
CGTGCTTCAATAGTGA-1_1	2.76740489577421	-2.46068689877359
CGTGCTTCACGTACAT-1_1	5.29846582984098	-0.0587470894512311
CGTGCTTCACGTGAGA-1_1	1.74249587630399	-3.30718038136331
CGTGCTTCAGAAGTGC-1_1	0.162454557172142	0.993718110972963
CGTGCTTCATAAGCGG-1_1	5.02508507346281	-0.213461942022719
CGTGCTTTCGTGGAAG-1_1	1.0297409114755	-4.14580247456399
CGTGTCTTCTCTCGAC-1_1	3.36223135565885	-2.12683937603799
CGTTAGAAGGTATCTC-1_1	1.197922509662	-2.79267880970804
CGTTAGAGTGGTCTGC-1_1	0.149689715854012	-3.83269021565286
CGTTAGATCCCACAGG-1_1	-0.0259368898951183	-2.57848737294046
CGTTCTGAGAAGCTGC-1_1	1.88809738730558	-3.82007691914407
CGTTCTGAGATTGGGC-1_1	3.08279810523161	-1.93596432263223
CGTTCTGAGGTAGCAC-1_1	3.08615360831388	-1.28554365689126
CGTTCTGTCGTGCACG-1_1	2.4543973026193	-2.99187729412881
CGTTGGGCAGCAGAAC-1_1	-0.613295930870689	-2.80030295903055
CGTTGGGTCCACGGGT-1_1	3.52953205680021	-1.55043540055124
CTAACCCAGGATATAC-1_1	3.99407635306486	-0.902076578682341
CTAACCCTCAAGAGTA-1_1	-0.398703235634483	-3.02371547276346
CTAACTTAGGGCTAAC-1_1	-0.612078327187217	4.35183861201438
CTAACTTGTCGCATTA-1_1	3.00321350669035	2.34998657649191
CTAACTTGTGATTCTG-1_1	3.5595203456796	-1.5942864185032
CTAAGTGAGCGCAATG-1_1	1.93715439414152	-1.35753498131601
CTAAGTGCACATAGCT-1_1	4.60477982138761	0.291722984069906
CTAAGTGTCATCGCTC-1_1	-1.32649804974429	4.09301664775046
CTACAGAAGAGCAGCT-1_1	1.9337571678079	-3.26286313587991
CTACAGAAGATTAGTG-1_1	-0.231960135944999	-0.554689086025633
CTACAGATCAGCTAGT-1_1	0.581514653316819	-1.87220237309305
CTACAGATCCCGAAAT-1_1	2.36220954035886	-0.0720519786533491
CTACATTGTGAGACCA-1_1	2.92254696463712	-0.814352489059843
CTACATTTCCCGTTGT-1_1	1.6256449041284	-3.80935285145608
CTACCCAGTCGGATTT-1_1	-0.373457926758445	-2.56139466816751
CTACCCATCCAGGACC-1_1	3.57286749457487	0.0875686193052157
CTACCCATCCTCTAAT-1_1	0.811246704808556	4.12283017581137
CTACCTGAGCAAACAT-1_1	4.61288462256559	0.947609745914064
CTACCTGAGTGGTGGT-1_1	4.89275894736417	-1.28529975468484
CTACCTGGTGACACAG-1_1	4.88103066062101	-1.29411015564767
CTACCTGGTTAAGTCC-1_1	0.777519714585625	-3.97864720875589
CTACCTGTCCATTCGC-1_1	3.07541928862699	1.22317650263938
CTACGGGAGCTAGAGC-1_1	3.35257278060087	-2.00353500897256
CTACGGGCACCAGCCA-1_1	0.975806754580819	0.0457575405183657
CTACGGGCAGTCCCGA-1_1	0.0544794914639821	-2.5914320712742
CTACGGGCATGCCGAC-1_1	-0.193030554302848	4.48612215464743
CTACGGGGTGCCCACA-1_1	4.42537222479948	-1.83416411930887
CTACGGGGTTCCACGG-1_1	2.06376407717832	0.0229217345062121
CTACTATAGATTGACA-1_1	4.76769981955656	0.584097706729494
CTACTATAGCCATTTG-1_1	-1.16547181034914	4.41702177470358
CTACTATCACTGTCGG-1_1	0.0537227806962361	-2.52641294056741
CTACTATCAGAGATGC-1_1	2.84863529776701	-1.67584774548379
CTACTATCATGAGATA-1_1	3.64041267012724	-1.72138319069711
CTACTATGTGCAATAA-1_1	0.153927933923089	-2.30269739682046
CTACTATTCCATTCGC-1_1	2.56008921240934	2.88792302554282
CTAGACAAGATGCTAA-1_1	3.93851934050687	0.910321437770448
CTAGACAAGTCACGAG-1_1	1.40390149926313	-0.259227729385771
CTAGACACATTAAAGG-1_1	1.95243476008543	1.57462515776785
CTAGACAGTCCCTGAG-1_1	1.57135913943418	-2.60393617207376
CTAGACAGTCTCCCTA-1_1	3.02315173720487	1.32333340590628
CTAGACATCCCTCGAT-1_1	1.37183217381605	0.697692685777269
CTAGGTAGTGCGGCTT-1_1	1.59510968302854	-2.69747636372415
CTAGGTATCGGAAGGT-1_1	1.76187573050626	-3.9739627605137
CTATAGGCAACAACAA-1_1	3.31574926947721	-2.3068976169285
CTATAGGCAACCCTAA-1_1	3.31393991088041	0.261572123521887
CTATCCGAGGTAAAGG-1_1	2.02868269061216	-2.5856513744053
CTATCCGAGGTGTGAC-1_1	1.35184202765592	-2.90000269467203
CTATCCGCATCTTAGG-1_1	-2.4025932731711	3.12510898059043
CTATCCGCATTGGGAG-1_1	1.95071933840879	3.87257482951315
CTATCCGGTGTGTCGC-1_1	2.10660396193632	-3.44771955067483
CTATCTAAGCCAACCC-1_1	1.58247862433561	-3.44827601963846
CTATCTACACACCTAA-1_1	2.98240576361784	0.922743641788088
CTATCTAGTAGCACAG-1_1	1.17179970120557	-3.22331903035013
CTATCTAGTGAAGCTG-1_1	-1.65428223038546	2.91744878237876
CTATCTAGTTATCCAG-1_1	4.07931194876798	-0.369138217514433
CTATCTATCTGACGCG-1_1	-1.70510448838106	4.22223117297324
CTATCTATCTGAGCAT-1_1	-0.0714152040564189	-0.620437717979826
CTATCTATCTGTGTGA-1_1	1.77606390093931	0.939333402568422
CTCAACCCACGCTGAC-1_1	4.37301431273588	-1.02902362400857
CTCAACCGTCACTCAA-1_1	3.57756553267606	1.50348606055411
CTCAACCGTCTTAGTG-1_1	2.0168356714166	3.71160986369284
CTCAAGAAGGAGTCTG-1_1	-0.24802138234011	-3.11009476239053
CTCAAGAAGGGACCAT-1_1	1.65212605570921	0.0538840675893649
CTCAAGAGTCCGACGT-1_1	1.91739605044492	-1.7058336501774
CTCAAGATCGCTAAAC-1_1	2.05895124053129	-1.87204692417947
CTCAAGATCGGCTGTG-1_1	2.33929179286131	-3.86341140324441
CTCAATTCAGACCTAT-1_1	3.15048347090849	-0.47272882515756
CTCAATTGTGGTCTTA-1_1	0.750346046439492	-1.24221715981332
CTCAATTTCCTCTAAT-1_1	2.73907886122831	0.546090447360597
CTCACTGAGCAAACAT-1_1	3.4832845745004	-1.50733313614694
CTCACTGAGCTCTGTA-1_1	-0.0057855429731975	-3.98875472599832
CTCACTGCAGCGGATA-1_1	0.84264827942022	4.27158548777732
CTCACTGGTCGCATCG-1_1	3.00740752791532	0.233622886257194
CTCACTGGTGAAGCTG-1_1	3.50635800933012	-2.68129656369058
CTCACTGTCTCCCATG-1_1	4.55113087271818	-1.66053853089181
CTCACTGTCTCGTCGT-1_1	2.4944089469827	-2.85310218388406
CTCAGAAAGCTAATCC-1_1	1.93542442893156	3.26070620959433
CTCAGAAGTAAGGAGA-1_1	-0.243445712574638	-2.84235570484964
CTCAGAAGTCGTGCCA-1_1	-2.72668852234713	4.41735603755149
CTCAGAAGTGGTCTAT-1_1	4.70853767966398	0.346046478504263
CTCAGAAGTGTTCATG-1_1	-3.58997430230013	-3.17970154339639
CTCAGGGAGCTCGTGC-1_1	-2.03656877899996	-3.05673048550455
CTCAGGGAGTGGCCTC-1_1	0.792019766322457	-1.05516240650979
CTCAGGGCACTCCTTG-1_1	3.15589843367704	-1.29276845509378
CTCAGGGGTGCAATGG-1_1	4.40085325812467	-1.49745438153116
CTCAGGGGTGTCCATA-1_1	2.74717770194181	-2.54863379055826
CTCAGGGTCGAAGGAC-1_1	2.20628390883573	-2.53748486096231
CTCAGTCAGAGCACTG-1_1	0.562010150901162	-3.26578257138101
CTCAGTCCAATACGCT-1_1	2.84029613112577	0.405924984270655
CTCAGTCGTTCCGCTT-1_1	2.40304432486662	-0.147157645767607
CTCAGTCTCAACGTGT-1_1	1.49650691126951	-1.92308542782632
CTCAGTCTCCTCGCAT-1_1	3.65741501425871	1.51660861914786
CTCATCGAGTAGTCAA-1_1	3.20212255095609	-3.77050397450296
CTCATCGCAGGGACTA-1_1	1.36086330985197	0.470944636518083
CTCATCGCATCGCCTT-1_1	4.51794539069303	0.302790769392572
CTCATCGCATGCCGCA-1_1	4.92841969107755	-0.0270134275612012
CTCATCGGTATGACAA-1_1	0.207359891883217	-2.24145147854654
CTCATCGTCAAGAGGC-1_1	-0.0358291449629436	-2.73466107899515
CTCATCGTCAGTCAGT-1_1	2.16261361216673	-2.30932662541238
CTCATGCAGACGGTTG-1_1	1.58659587477811	-2.23554632717935
CTCATGCAGTGCTCAT-1_1	3.73056040381559	-0.0585709875282422
CTCATGCTCCGTGGCA-1_1	3.50223551367887	-1.38786850029794
CTCATGCTCTCTAGGA-1_1	0.581920605651223	-0.447866654938139
CTCATGCTCTTAGTTC-1_1	4.65585194205412	-1.70119974667398
CTCATTAAGTAGCCAG-1_1	3.02115402793058	-0.332620835846342
CTCATTACACTTTAGG-1_1	1.987506848327	-3.89820764118997
CTCATTAGTCGAAACG-1_1	2.1907778797067	-0.143749660795607
CTCATTAGTGTTACTG-1_1	-0.348485011109031	-2.74156091267435
CTCATTATCGCTGACG-1_1	4.09151611899503	-0.659045136516966
CTCCAACAGAAGCTCG-1_1	2.92310081099638	1.75463082736167
CTCCAACAGAAGTCTA-1_1	3.28725205039152	-1.53665492588846
CTCCAACTCTGTGCAA-1_1	4.46436415290006	0.704476677829347
CTCCACAAGGGATGTC-1_1	1.73924146269926	-0.83773515278665
CTCCACACAATTGCGT-1_1	3.12854657744535	-1.3837220435795
CTCCACAGTAGCTAAA-1_1	3.28077612494596	-0.103232330625929
CTCCACAGTCGTGGTC-1_1	2.70095716094144	-0.197377986257948
CTCCACATCATTCACT-1_1	3.74815307234892	1.39423634951743
CTCCATGCATAAGCAA-1_1	0.414060380808197	-0.759076273983397
CTCCATGGTAATACCC-1_1	-1.34474303151003	4.18422009890708
CTCCATGGTGAGAGGG-1_1	-0.423079806812919	-0.518468595093168
CTCCATGTCGGTCATA-1_1	3.29472742652067	0.6114005977455
CTCCCAACAACACGAG-1_1	3.59551296805509	0.503626936132036
CTCCCAACACGCGGTT-1_1	3.15675697898039	-0.991358852928557
CTCCCAACAGGCACTC-1_1	5.00524912451872	-0.149843580072798
CTCCCAAGTTTAGTCG-1_1	2.28233836268552	-2.80473444516031
CTCCCTCAGGGCTTCC-1_1	4.29319820975431	-0.0706733232196943
CTCCCTCAGTAACCTC-1_1	2.80270062064298	0.0395598346534594
CTCCCTCCAAGTCGTT-1_1	0.411143057546698	-3.16710588986246
CTCCCTCCACTGGATT-1_1	4.9507237491525	-0.724485433643736
CTCCCTCTCAACGTGT-1_1	2.53914580916532	2.56215050166281
CTCCGATAGCTCATAC-1_1	3.97488580321439	0.301784456724249
CTCCGATCACTAGGCC-1_1	1.8284504232324	3.75815083926352
CTCCGATTCAATCCGA-1_1	-1.05625190163485	-1.00053749138681
CTCCGATTCATCACCC-1_1	3.62199364279874	1.33901109641226
CTCCGATTCCAGCACG-1_1	3.95111928557523	-1.38968155438272
CTCCTCCAGAGTCTTC-1_1	0.760576736680352	3.70164873545798
CTCCTCCAGGCCCAAA-1_1	3.22110329245695	-0.731482840126433
CTCCTCCCACTAACGT-1_1	2.53063402747282	-1.21875319535104
CTCCTCCGTCGCAACC-1_1	0.161735486737572	-2.60483310276834
CTCCTCCGTGCAATAA-1_1	2.53368316268095	-0.68218038136331
CTCCTCCGTTACCTGA-1_1	3.71223555182584	-2.18912074620096
CTCCTCCTCATGCCCT-1_1	0.72266439770826	2.30658748095664
CTCCTCCTCCAACACA-1_1	4.3270460185922	0.0814677709880694
CTCCTCCTCCGAGGCT-1_1	3.34235416030058	-0.230203962868132
CTCCTCCTCTGGGCAC-1_1	-0.983696002014793	4.68968012278708
CTCCTTTAGAGACAAG-1_1	3.40155373191007	-3.09550902897684
CTCCTTTCACATAACC-1_1	2.95883951758512	-0.776410079544462
CTCCTTTGTCCAGGTC-1_1	2.85806069945463	-1.48116729313699
CTCCTTTTCTATGCCC-1_1	2.63781176184782	-1.94561216885415
CTCGAGGAGTCTGCAT-1_1	0.917925756923043	-4.02328012043802
CTCGAGGGTGTGATGG-1_1	0.636124726883255	-3.75739810520975
CTCGAGGGTTCGCGTG-1_1	-2.43469299698702	4.87175896113547
CTCGAGGGTTGCCGCA-1_1	1.53183637236723	-2.12054774815408
CTCTCAGCAGTTGGTT-1_1	-0.894981044777549	-1.83728144223062
CTCTCAGGTATGACAA-1_1	3.01853952979215	-1.82150218540994
CTCTCAGGTCGCGTCA-1_1	4.02013884162077	-2.11254069859353
CTCTCAGTCAGACATC-1_1	2.03955135916837	-3.12058160359231
CTCTCAGTCCGTGTAA-1_1	1.93478308295377	-3.08678577000467
CTCTCAGTCGTCCTTG-1_1	4.01190410231718	0.325015434080683
CTCTCGAAGAGATCGC-1_1	2.34679720973142	-0.960143185203947
CTCTCGACAATTGCGT-1_1	-0.584289807327903	-2.52199528271524
CTCTCGAGTTGCGTAT-1_1	2.85822234725126	-1.23354277664987
CTCTCGATCTCGGGAC-1_1	3.88409934615263	-2.52249167019693
CTCTGGTAGGGTTGCA-1_1	2.25710282897123	-1.37893424088327
CTCTGGTAGGTAGTCG-1_1	2.14341829394468	-3.34811327511636
CTCTGGTTCCTTCTGG-1_1	4.15082417105802	-0.651818252151884
CTCTGGTTCGAGTGAG-1_1	-0.78209223175875	-1.88429520184366
CTGAATGAGTCGCGAA-1_1	2.70861874198087	-3.37710044438211
CTGAATGCAAGTGCAG-1_1	1.36388037776121	-2.29313085133401
CTGAATGCAGTTGTCA-1_1	-0.757323879250206	4.33191301768454
CTGAATGGTCGCGTTG-1_1	-0.0178227009855876	-0.356040990894713
CTGAATGTCCGGCTTT-1_1	4.18583856200346	0.657216184789263
CTGAATGTCGGTCATA-1_1	-2.05921353722445	4.73010399287375
CTGAATGTCTAGTGTG-1_1	-1.27788795853487	4.1566307777706
CTGAATGTCTTGAACG-1_1	0.641309764734589	-0.70250645930139
CTGAGCGAGCCAAGGT-1_1	1.25780181264051	-1.00564787442056
CTGAGCGAGCCGATCC-1_1	1.52832410906919	-3.40043637806741
CTGAGCGAGGTCGACA-1_1	2.77562747573026	-3.44864270741311
CTGAGCGCACACTGGC-1_1	1.42419956301817	-1.98257396275369
CTGAGCGCAGTGCCTG-1_1	0.440912065128916	-2.89951655918924
CTGAGCGGTCGAGCAA-1_1	1.03032110308775	-2.79395458752481
CTGAGCGTCATCTCTA-1_1	0.459936395785891	-2.89928863102762
CTGAGGCAGCGTACAG-1_1	2.35319135760435	-0.352930462902464
CTGAGGCGTGACAGGT-1_1	4.06798420523771	-0.0520865684208051
CTGAGGCGTGGAGAAA-1_1	-0.915997046478904	-2.36407349163858
CTGATCCAGCATACTC-1_1	3.34956727599271	-0.256475812738814
CTGATCCCATAAGCGG-1_1	1.79850385760435	-0.966059780662932
CTGCAGGAGAATTGCA-1_1	2.79125915145048	-1.0848220353779
CTGCAGGAGTGCGACA-1_1	1.98346338843473	-1.70805583054391
CTGCAGGCATTGTACG-1_1	-1.42124106312624	3.56547906344565
CTGCAGGTCAGCCCAG-1_1	4.76632652854093	-1.27912077957956
CTGCATCAGACTCTTG-1_1	3.48251710509428	0.221181568473525
CTGCATCAGACTGTTC-1_1	3.36231933211454	-0.467631257122435
CTGCATCCACATTCTT-1_1	-0.694913524635948	1.03449591344031
CTGCATCCAGTCACGC-1_1	4.63026819800504	0.215504273788951
CTGCATCCATACTGAC-1_1	1.64648960208067	0.187880785221182
CTGCATCGTTGACTAC-1_1	-0.23182471419207	-3.59520194584695
CTGCATCTCGTCTACC-1_1	4.10706244086393	0.176365648413025
CTGCCATGTTAAGTCC-1_1	3.23867331122526	-2.49666020924417
CTGCCATTCAAACCCA-1_1	0.378143940619313	-4.09220311695901
CTGCCTAAGAATAACC-1_1	2.60652170752653	-0.384953237121977
CTGCCTAAGGAACGCT-1_1	1.16863624428877	-0.806131935661711
CTGCCTACAAACACCT-1_1	-1.73002137566439	3.65299537127646
CTGCCTACAAGGTCAG-1_1	3.0774293956674	-1.76180396134225
CTGCCTACATGAGGGT-1_1	2.27224801158079	-2.54677150303689
CTGCCTACATGTGGTT-1_1	4.49876843070158	-0.720473921841063
CTGCCTAGTCGTGGAA-1_1	-4.13204993630282	2.88632681315573
CTGCCTAGTGGCGCTT-1_1	-2.09071840668551	5.09675600474509
CTGCCTAGTTGGTGTT-1_1	2.17852233027586	-0.294689453190245
CTGCGAGAGTTGTAGA-1_1	-2.87387194062106	4.46925356333884
CTGCGAGCAAATGATG-1_1	4.04573140715727	0.501710020953737
CTGCGAGTCGCTCATC-1_1	-0.291646796711601	-2.87362501675455
CTGCTCATCACTACTT-1_1	4.60536156272062	0.808854841643892
CTGGACGGTCACCGCA-1_1	3.80332837676176	-2.74436185414163
CTGGACGGTCATATGC-1_1	2.25602768038877	2.96931173747214
CTGGACGGTCCACTTC-1_1	3.34171352957853	0.0822319472375735
CTGGACGGTCTGTGAT-1_1	-1.19157566452853	4.24364664500388
CTGGACGTCCTTATGT-1_1	0.993996184817635	-0.813668942993559
CTGGACGTCGGTCTGG-1_1	-0.509923297413505	-0.911869144981779
CTGGCAGGTTATCTTC-1_1	-0.951323408135093	4.29121019786032
CTGGCAGGTTTCGGCG-1_1	1.39490727757581	-1.3077577119526
CTGGCAGTCTCCGAGG-1_1	4.42861757849821	-0.745176053589262
CTGGTCTAGGTGCTGA-1_1	2.6980975685037	0.985946857387148
CTGGTCTAGTAGAATC-1_1	3.10338769530424	-2.84937665516702
CTGGTCTAGTATGGAT-1_1	2.67133007620939	0.410600313002191
CTGGTCTCACGTATAC-1_1	2.93967638587125	-0.68634662682382
CTGGTCTCATCCGAGC-1_1	4.62585650061735	-0.986289120262541
CTGGTCTGTGGTCTAT-1_1	2.86468968962797	-2.3936359649357
[truncated: 8,290 more rows]
