# Supplementary material for: White and brown adipose tissue share a convergent fibro-adipogenic progenitor population
Source: EMBO Rep. 2025 Oct 8;26(22):5612–36. doi: 10.1038/s44319-025-00591-6 (PMC12635263; doi:10.1038/s44319-025-00591-6)
Supplement: Supplementary file 12 — Source data Fig. 5 [file 44319_2025_591_MOESM12_ESM.zip]

Archive with 9 entries (6 files):
- Figure 5 source data/
- Figure 5 source data/.DS_Store
- __MACOSX/Figure 5 source data/._.DS_Store
- Figure 5 source data/5D/
- Figure 5 source data/5B/
- Figure 5 source data/5D/BAT Reference mapping counts.xlsx
- __MACOSX/Figure 5 source data/5D/._BAT Reference mapping counts.xlsx
- Figure 5 source data/5B/WAT Reference mapping counts.xlsx
- __MACOSX/Figure 5 source data/5B/._WAT Reference mapping counts.xlsx
