# Supplementary material for: White and brown adipose tissue share a convergent fibro-adipogenic progenitor population
Source: EMBO Rep. 2025 Oct 8;26(22):5612–36. doi: 10.1038/s44319-025-00591-6 (PMC12635263; doi:10.1038/s44319-025-00591-6)
Supplement: Supplementary file 12 — Source data Fig. 5 [file 44319_2025_591_MOESM12_ESM.zip › Figure 5 source data/5D/BAT Reference mapping counts.xlsx]

## Sheet: Figure 5D
Burl et al.
	Early Preads B1	Early Preads B2	Early Preads B3	Early Preads B4	Early Preads B5	bCAPs	bFAPLs
ASC1q	13.8211	70.2627	0	0	0.531582	6.81676	8.56785
ASC1c	53.1876	14.3898	1.93078	0	1.11111	18.4335	10.9472
ASC2	61.5779	1.43443	0	0	0.45082	0	36.5369
ASC3	34.4315	19.2507	0	0	5.23256	0.742894	40.3424
Pro. ASC	74.3271	2.79503	16.0455	0	0	2.27743	4.55487
Diff. ASC	81.8966	9.38697	2.29885	0	0	6.41763	0
Karlina et al.
	Early Preads B1	Early Preads B2	Early Preads B3	Early Preads B4	Early Preads B5	bCAPs	bFAPLs
0	0	100	0	0	0	0	0
1	0	98.3193	0	0	0	0	1.68067
2	0	91.7808	0	0	0	0	8.21918
3	0	36.5269	0	0	0	0	63.4731
