# Supplementary material for: White and brown adipose tissue share a convergent fibro-adipogenic progenitor population
Source: EMBO Rep. 2025 Oct 8;26(22):5612–36. doi: 10.1038/s44319-025-00591-6 (PMC12635263; doi:10.1038/s44319-025-00591-6)
Supplement: Supplementary file 12 — Source data Fig. 5 [file 44319_2025_591_MOESM12_ESM.zip › Figure 5 source data/5B/WAT Reference mapping counts.xlsx]

## Sheet: Figure 5B
Emont et al.
	Early Preads W1	Early Preads W2	Early Preads W3	Early Preads W4	wCAPs	wFAPLs	Diff. wFAPLs
mASPC1	0	6.17374	0.073206	0	93.4114	0.34163	0
mASPC2	0	62.3869	0.031741	0	37.4702	0.111093	0
mASPC3	0.069061	56.9751	0.621547	0.414365	35.221	6.6989	0
mASPC4	0	8.17194	0.094473	0	39.112	52.6216	0
mASPC5	0.518135	23.3679	0	1.34715	71.3471	3.41969	0
mASPC6	0	0.483092	0	0	99.5169	0	0
Hepler et al.
	Early Preads W1	Early Preads W2	Early Preads W3	Early Preads W3	wCAPs	wFAPLs	Diff. wFAPLs
APCs	0	0	0.122249	0	99.6333	0.244499	0
FIPs	36.1702	0.303951	0.303951	0	13.9818	45.8967	3.34347
Sárvári et al.
	Early Preads W1	Early Preads W2	Early Preads W3	Early Preads W4	wCAPs	wFAPLs	Diff. wFAPLs
FAP1	0	11.1361	0	0	55.2306	33.6333	0
FAP2	0.049727	3.23222	0	0	94.729	2.03879	0
FAP3	0	24.9169	0	0	73.9203	1.16279	0
FAP4	0	62.7929	0	0	17.3383	19.8688	0
Schwalie et al.
	Early Preads W1	Early Preads W2	Early Preads W3	Early Preads W4	wCAPs	wFAPLs	Diff. wFAPLs
G1	0	62.7692	0	0	7.07692	30.1538	0
G2	0	11.1753	0	9.44123	68.9788	10.4046	0
G3	1.64835	5.49451	0	0	71.1539	20.055	1.64835
G4	0	21.1765	0	0	4.70588	74.1176	0
Holman et al.
	Early Preads W1	Early Preads W2	Early Preads W3	Early Preads W4	wCAPs	wFAPLs	Diff. wFAPLs
Dpp4+ Fibroblasts	0	88.0004	0.00923404	0	9.15555	2.80715	0.0277021
Icam1+ Preadipocytes	0	5.63408	0.103423	0	93.967	0.295494	0
Cd142+ Fibroblasts	0	9.46923	0	0	37.3038	53.227	0
Endothelial 1	0	0.0530645	0	0	99.3367	0.610241	0
SMCs/Pericytes	0	1.61109	0	0	2.58524	17.5721	78.2315
Endothelial 2	0	8.95713	0	0	81.382	3.71081	5.9501
Spp1+ Fibroblasts	0	10.1942	0	0	66.2621	23.5437	0
Merrick et al. P12
	Early Preads W1	Early Preads W2	Early Preads W3	Early Preads W4	wCAPs	wFAPLs	Diff. wFAPLs
Group 1 interstitial (Dpp4+)	35.4262	6.77755	3.65904	0	50.9771	3.16008	0
Group 2 committed (Icam1+)	0.282657	1.61518	1.95841	0	92.2471	3.89663	0
Group 3 (Cd142+)	0	1.93432	1.61943	0	11.6059	84.8403	0
Endothelial	36.9231	0	1.15385	0	36.9231	23.4615	1.53846
SMC	5.03876	0.775194	0	0	3.10078	25.1938	65.8915
Group 4 (Wnt6+)	1.27389	0	0.636943	0	1.91083	96.1783	0
Group 5	23.1343	4.47761	14.1791	0	12.6866	45.5224	0
Group 6	0	2.53165	5.90717	0	11.8143	79.7468	0
Adipocyte	0.638978	0.319489	56.869	0	38.3387	2.23642	1.59744
Neural Crest	77.8195	0.37594	4.88722	0	13.1579	3.38346	0.37594
Merrick et al. Adult
	Early Preads W1	Early Preads W2	Early Preads W3	Early Preads W4	wCAPs	wFAPLs	Diff. wFAPLs
Group 1 (Dpp4+)	0	2.09025	0.0331785	0	39.8142	58.0624	0
Group 2 (Icam1+)	0	3.44949	0.457585	0.246392	94.685	1.16156	0
Group 3 (Cd142+)	0	4.9884	0	0	56.6125	38.3991	0
Endothelial	1.14449	0.572246	0	0	91.8455	5.86552	0.572246
SMC	0	0	0	0	3.18725	8.36653	88.4462
